# Supplementary material for: N-(3-Methyl­phen­yl)-N′-(4-nitro­benzo­yl)thio­urea
Source: Acta Crystallogr Sect E Struct Rep Online. 2008 Sep 20;64(Pt 10):o1969. doi: 10.1107/S1600536808029425 (PMC2959244; doi:10.1107/S1600536808029425)
Supplement: Supplementary file 2 [file e-64-o1969-Isup2.hkl]

# 
# h,k,l, Fc-squared, Fo-squared, sigma(Fo-squared) and status flag 
# 
data_I
_shelx_title ' p21c in P2(1)/c' 
_shelx_refln_list_code          4 
_shelx_F_calc_maximum      189.07 
_exptl_crystal_F_000       656.00 
_reflns_d_resolution_high  0.8257 
 
loop_ 
 _symmetry_equiv_pos_as_xyz 
 'x, y, z' 
 '-x, y+1/2, -z+1/2' 
 '-x, -y, -z' 
 'x, -y-1/2, z-1/2' 
 
_cell_length_a    11.3809 
_cell_length_b     8.5486 
_cell_length_c    15.6529 
_cell_angle_alpha  90.000 
_cell_angle_beta  108.012 
_cell_angle_gamma  90.000 
 
_shelx_F_squared_multiplier     1.000 
 
loop_ 
 _refln_index_h 
 _refln_index_k 
 _refln_index_l 
 _refln_F_squared_calc 
 _refln_F_squared_meas 
 _refln_F_squared_sigma 
 _refln_observed_status 
   1   0   0     3409.23     2988.21    149.36 o 
   2   0   0     2552.31     2484.74     87.57 o 
   3   0   0       48.92       59.66      5.43 o 
   4   0   0      115.36      135.33      4.70 o 
   5   0   0       86.84       74.81      3.30 o 
   6   0   0      392.26      318.51     10.21 o 
   7   0   0       11.99       11.95      1.66 o 
   8   0   0       11.33       14.09      3.31 o 
   9   0   0     1834.08     1754.34     94.06 o 
  10   0   0       11.70        4.04      4.92 o 
  11   0   0       86.04       83.68     11.62 o 
  12   0   0       24.73       31.96      8.58 o 
  13   0   0       26.22       25.89      8.13 o 
   1   1   0      259.65      197.23     36.94 o 
   2   1   0       17.68       18.68      1.78 o 
   3   1   0     1617.60     1601.66     46.56 o 
   4   1   0      149.38      139.55      3.92 o 
   5   1   0      804.97      840.81     19.15 o 
   6   1   0       64.41       53.89      2.43 o 
   7   1   0      530.15      526.79     12.47 o 
   8   1   0       71.33       70.17      4.66 o 
   9   1   0       53.23       62.50      4.66 o 
  10   1   0       17.95       17.57      4.69 o 
  11   1   0        4.55        4.58      3.79 o 
  12   1   0        6.51       10.65      4.36 o 
  13   1   0       39.47       39.32      6.93 o 
   0   2   0     3172.66     3224.39    160.07 o 
   1   2   0     1655.08     1016.97    345.63 o 
   2   2   0    10284.88    10316.73    509.29 o 
   3   2   0     3219.51     3066.56     84.36 o 
   4   2   0      779.22      825.29     18.79 o 
   5   2   0        0.95        5.09      0.95 o 
   6   2   0      280.46      282.76      7.47 o 
   7   2   0       28.68       29.98      3.15 o 
   8   2   0       37.52       32.63      3.52 o 
   9   2   0       16.71       12.40      2.77 o 
  10   2   0      110.18      109.57     16.89 o 
  11   2   0        8.54        3.18      3.45 o 
  12   2   0      106.38      105.04     13.14 o 
   1   3   0    12249.58    11944.25    340.54 o 
   2   3   0       13.12        7.80      3.68 o 
   3   3   0     4310.94     4205.02    209.75 o 
   4   3   0     1705.26     1784.04     52.39 o 
   5   3   0      105.97      100.27      3.49 o 
   6   3   0      334.18      312.53      9.67 o 
   7   3   0      243.16      242.65      9.92 o 
   8   3   0      286.11      277.54     11.31 o 
   9   3   0       47.87       48.05      4.59 o 
  10   3   0      127.23      122.16      7.20 o 
  11   3   0        0.51       -1.10      2.95 o 
  12   3   0       11.66       11.16      4.74 o 
   0   4   0      266.52      260.39     10.95 o 
   1   4   0       72.80       84.76      3.90 o 
   2   4   0       23.66       23.99      2.59 o 
   3   4   0     1274.44     1461.90     66.48 o 
   4   4   0      189.45      180.30     11.52 o 
   5   4   0      522.39      532.64     21.12 o 
   6   4   0      104.33      144.70     15.21 o 
   7   4   0        0.00       -0.84      1.92 o 
   8   4   0       14.65       17.09      3.07 o 
   9   4   0        0.54       -0.49      2.00 o 
  10   4   0        0.52       -2.39      1.84 o 
  11   4   0       34.60       32.66      4.57 o 
  12   4   0      171.98      178.37     12.73 o 
   1   5   0       75.88       82.76      4.09 o 
   2   5   0     1351.05     1398.73     98.47 o 
   3   5   0     3210.32     3402.66     98.92 o 
   4   5   0      116.87      116.87     13.64 o 
   5   5   0      309.66      305.96     23.51 o 
   6   5   0       14.21       19.59      3.60 o 
   7   5   0       53.29       63.85      5.94 o 
   8   5   0      131.77      132.37      9.13 o 
   9   5   0       38.77       29.66      5.11 o 
  10   5   0        7.17        2.89      3.17 o 
  11   5   0       61.53       58.17     16.84 o 
   0   6   0      610.92      597.28     45.05 o 
   1   6   0      452.15      367.24     15.80 o 
   2   6   0      764.29      660.52     50.71 o 
   3   6   0      338.23      370.39     33.51 o 
   4   6   0        2.17        0.32      1.78 o 
   5   6   0      169.83      182.85     14.80 o 
   6   6   0      438.78      409.31     33.00 o 
   7   6   0      253.54      270.37     17.78 o 
   8   6   0       52.87       38.70      7.10 o 
   9   6   0       87.42      100.32     12.73 o 
  10   6   0      237.42      250.68     21.79 o 
   1   7   0        9.69       12.41      1.87 o 
   2   7   0       94.74      105.92      6.56 o 
   3   7   0       80.92       66.08     17.04 o 
   4   7   0       54.97       46.64     22.76 o 
   5   7   0        0.18        1.93      6.68 o 
   6   7   0        8.50       10.48      3.37 o 
   7   7   0       40.68       39.24     11.19 o 
   8   7   0        4.42        3.20      3.29 o 
   9   7   0        9.70        6.19      3.83 o 
   0   8   0      447.80      361.97     49.88 o 
   1   8   0       32.74       24.31      3.20 o 
   2   8   0       20.38       13.79      3.92 o 
   3   8   0      133.96      151.36     15.34 o 
   4   8   0       62.53       70.16      8.48 o 
   5   8   0        3.27        1.50      2.44 o 
   6   8   0      121.33      131.32     48.04 o 
   7   8   0       81.57       66.31     35.65 o 
   8   8   0        8.47        4.20     10.60 o 
   1   9   0       24.28       19.54      5.20 o 
   2   9   0       52.14       49.53      4.01 o 
   3   9   0       10.38       15.97      3.52 o 
   4   9   0       27.59       33.96      4.80 o 
   5   9   0       40.15       47.74      5.85 o 
   6   9   0       18.70       23.47      4.80 o 
   0  10   0       53.71       57.58      7.38 o 
   1  10   0       22.47       24.35      3.83 o 
   2  10   0        2.21        1.70      1.83 o 
   3  10   0       14.48       19.77      3.29 o 
 -13   1   1       35.35       41.98      8.10 o 
 -12   1   1      124.45      104.70     11.83 o 
 -11   1   1      200.00      182.35     15.98 o 
 -10   1   1      212.32      209.30     12.45 o 
  -9   1   1       52.05       46.32      4.03 o 
  -8   1   1      127.19      125.19      6.39 o 
  -7   1   1      377.91      304.56      9.63 o 
  -6   1   1     1072.01     1117.34     25.13 o 
  -5   1   1      963.32     1026.87     26.88 o 
  -4   1   1      346.06      406.72     11.31 o 
  -3   1   1     3248.93     3147.66     78.46 o 
  -2   1   1     1264.29     1302.32     32.85 o 
  -1   1   1     2049.68      816.31    690.07 o 
   0   1   1      436.14      396.43     21.36 o 
   1   1   1      640.33      626.71     32.05 o 
   2   1   1     4017.21     4269.25    101.34 o 
   3   1   1     1374.34     1282.53     28.14 o 
   4   1   1       60.35       61.19      2.31 o 
   5   1   1      675.34      667.21     15.45 o 
   6   1   1     1196.80     1247.97     28.08 o 
   7   1   1      287.30      264.17      7.14 o 
   8   1   1        6.88        6.40      1.63 o 
   9   1   1       82.31       74.84      7.15 o 
  10   1   1      204.79      208.19     12.62 o 
  11   1   1      405.46      415.96     20.82 o 
  12   1   1       12.83       19.80      5.22 o 
 -13   2   1       34.89       26.70      5.74 o 
 -12   2   1      119.06      102.53      9.02 o 
 -11   2   1       41.81       40.05      7.87 o 
 -10   2   1        2.49        2.94      2.23 o 
  -9   2   1      147.36      159.43      7.92 o 
  -8   2   1      324.02      305.36     11.89 o 
  -7   2   1        6.03        2.77      1.92 o 
  -6   2   1       59.00       31.89      2.38 o 
  -5   2   1     2049.69     2150.44     54.66 o 
  -4   2   1       84.67       84.25      3.38 o 
  -3   2   1     4594.41     4633.15    166.17 o 
  -2   2   1     7228.28     6772.80    335.06 o 
  -1   2   1     7714.73     7451.20    212.49 o 
   0   2   1        4.77        2.81      1.01 o 
   1   2   1    15257.25    16367.56    806.63 o 
   2   2   1      760.34      808.70     41.92 o 
   3   2   1       41.78       35.74      1.59 o 
   4   2   1      543.59      478.42     11.32 o 
   5   2   1      839.96      889.41     20.31 o 
   6   2   1       91.11       81.10      3.11 o 
   7   2   1       47.81       44.42      2.89 o 
   8   2   1       20.00       17.71      2.94 o 
   9   2   1       45.66       53.50      4.56 o 
  10   2   1      896.64      853.11     35.69 o 
  11   2   1      366.19      346.78     18.40 o 
  12   2   1        0.80        6.45      3.83 o 
 -12   3   1        9.49        9.59      4.08 o 
 -11   3   1       24.47       24.43      5.16 o 
 -10   3   1       30.03       29.88      4.58 o 
  -9   3   1      218.59      210.70      9.66 o 
  -8   3   1       92.20       88.55      5.76 o 
  -7   3   1        5.83       10.17      2.33 o 
  -6   3   1      243.85      277.22      8.84 o 
  -5   3   1      128.45      144.14      5.24 o 
  -4   3   1     1930.93     2273.24     66.34 o 
  -3   3   1        9.41        7.81      1.38 o 
  -2   3   1     1290.29     1402.78     41.27 o 
  -1   3   1     1930.85     1989.82     87.01 o 
   0   3   1        0.01       -1.03      0.68 o 
   1   3   1     2202.97     2285.63     72.58 o 
   2   3   1     1673.68     1604.13     81.72 o 
   3   3   1       28.97       16.36      8.34 o 
   4   3   1        4.85        5.17      1.25 o 
   5   3   1      397.75      419.89     12.03 o 
   6   3   1      102.31       95.94      4.15 o 
   7   3   1        0.06       -0.18      1.23 o 
   8   3   1       77.98       79.51      7.95 o 
   9   3   1       27.30       28.88      3.81 o 
  10   3   1        2.63        1.68      3.20 o 
  11   3   1       11.82       10.25      4.44 o 
  12   3   1       64.57       60.21      7.75 o 
 -12   4   1       26.75       28.55      5.96 o 
 -11   4   1       91.14       97.11      6.83 o 
 -10   4   1        1.59        1.07      2.22 o 
  -9   4   1      176.37      163.97      8.44 o 
  -8   4   1       21.46       26.03      3.50 o 
  -7   4   1        5.30        8.45      2.83 o 
  -6   4   1      259.94      289.21     13.71 o 
  -5   4   1      187.76      178.03      8.65 o 
  -4   4   1      246.41      231.03     10.66 o 
  -3   4   1       51.18       45.26      3.87 o 
  -2   4   1     2764.43     2593.54     75.45 o 
  -1   4   1       28.06       34.12      2.35 o 
   0   4   1      201.47      172.01      7.05 o 
   1   4   1      395.80      366.93     15.08 o 
   2   4   1      184.67      141.54      5.68 o 
   3   4   1       23.04       16.45      2.38 o 
   4   4   1      477.86      491.01     29.64 o 
   5   4   1       31.25       30.20      3.91 o 
   6   4   1       38.64       45.65      4.59 o 
   7   4   1      512.88      490.81     19.82 o 
   8   4   1       62.74       57.71      4.74 o 
   9   4   1        0.79        3.04      2.26 o 
  10   4   1      162.08      169.81     11.36 o 
  11   4   1        9.11       10.11      6.22 o 
 -11   5   1        9.82        5.30      4.83 o 
 -10   5   1       48.89       35.52      5.68 o 
  -9   5   1       24.41       27.25      5.41 o 
  -8   5   1        0.45       -0.64      2.47 o 
  -7   5   1      178.42      199.16     12.29 o 
  -6   5   1        7.97        5.56      2.63 o 
  -5   5   1      277.81      249.72     16.60 o 
  -4   5   1     1872.60     1774.78     64.69 o 
  -3   5   1      162.44      156.00      6.56 o 
  -2   5   1      153.40      148.39      8.00 o 
  -1   5   1      211.52      204.43      7.72 o 
   0   5   1       92.05       84.62      4.11 o 
   1   5   1      124.62      119.95      5.19 o 
   2   5   1        1.14        2.07      1.34 o 
   3   5   1      423.47      368.31     22.26 o 
   4   5   1       27.20       26.97      2.69 o 
   5   5   1       26.44       28.24      3.81 o 
   6   5   1       11.90       10.98      4.10 o 
   7   5   1        4.69        3.62      2.87 o 
   8   5   1       36.95       46.03      9.86 o 
   9   5   1      102.85       92.96      7.98 o 
  10   5   1        7.10        9.89      8.48 o 
  11   5   1       48.05       49.63     11.04 o 
 -10   6   1        1.94        1.87      3.66 o 
  -9   6   1        8.20        5.49      3.54 o 
  -8   6   1       39.17       44.96      8.84 o 
  -7   6   1      139.68      127.95     13.94 o 
  -6   6   1      177.30      194.81     17.73 o 
  -5   6   1       83.70       85.94      7.59 o 
  -4   6   1       23.76       23.49      2.88 o 
  -3   6   1       40.00       27.02      2.85 o 
  -2   6   1     1343.36     1250.28     65.71 o 
  -1   6   1      217.42      210.77      8.25 o 
   0   6   1       21.21       19.59      1.96 o 
   1   6   1       76.54       66.05      3.84 o 
   2   6   1       34.30       37.79      5.73 o 
   3   6   1      182.29      154.57     11.92 o 
   4   6   1      152.08      133.75     32.14 o 
   5   6   1        4.63        2.48      2.57 o 
   6   6   1        9.38        9.01      3.07 o 
   7   6   1      167.04      188.19     16.35 o 
   8   6   1        1.89        2.60      3.06 o 
   9   6   1        5.01        6.88      3.80 o 
  10   6   1       11.09       18.38      5.25 o 
  -9   7   1        6.01        2.75      3.49 o 
  -8   7   1       36.00       40.28     11.00 o 
  -7   7   1        2.78        4.83      3.28 o 
  -6   7   1        0.40       -3.13      2.09 o 
  -5   7   1       18.58       13.46      3.37 o 
  -4   7   1       35.30       45.19      8.99 o 
  -3   7   1      203.89      213.33     16.80 o 
  -2   7   1        0.67       -0.37      1.38 o 
  -1   7   1      821.89      641.03    101.65 o 
   0   7   1      678.82      544.48     15.65 o 
   1   7   1       20.92       21.03      2.42 o 
   2   7   1       72.37       40.46     13.59 o 
   3   7   1      291.03      299.41     36.12 o 
   4   7   1       34.57       24.78     17.07 o 
   5   7   1      130.55      111.40     30.73 o 
   6   7   1       71.35       60.38     28.31 o 
   7   7   1        0.72       -0.84      2.79 o 
   8   7   1       92.49      108.78     25.89 o 
   9   7   1       66.20       64.94     19.25 o 
  -8   8   1       17.43       19.08      5.00 o 
  -7   8   1        8.10        3.03      3.06 o 
  -6   8   1      108.97      103.34     21.19 o 
  -5   8   1      352.27      332.56     93.73 o 
  -4   8   1       32.64       28.56      8.04 o 
  -3   8   1       56.00       47.83     11.04 o 
  -2   8   1       55.18       46.52      3.72 o 
  -1   8   1       27.39       20.28      2.91 o 
   0   8   1       53.59       40.31      4.37 o 
   1   8   1       15.04       14.52      2.03 o 
   2   8   1        8.98        6.21      2.42 o 
   3   8   1       39.56       42.04      4.76 o 
   4   8   1       69.00       71.10      6.01 o 
   5   8   1        0.39       -1.26      2.22 o 
   6   8   1        0.89       -0.99      2.47 o 
   7   8   1        4.65        2.50      3.29 o 
   8   8   1        8.71        9.44      4.31 o 
  -6   9   1       62.46       58.35     30.29 o 
  -5   9   1       73.86       61.73     35.55 o 
  -4   9   1      125.10      149.70      9.44 o 
  -3   9   1       21.05       23.19      4.03 o 
  -2   9   1        1.32        0.90      1.40 o 
  -1   9   1      106.32       93.72      6.69 o 
   0   9   1      182.17      158.24     26.55 o 
   1   9   1        1.08        0.04      1.45 o 
   2   9   1       11.30       16.32      2.72 o 
   3   9   1        2.71       -1.09      1.93 o 
   4   9   1       38.94       37.10      6.65 o 
   5   9   1       39.11       54.82      6.27 o 
   6   9   1        3.62        4.13      3.08 o 
  -3  10   1        7.04        7.40      2.43 o 
  -2  10   1      130.82      138.80      7.22 o 
   0  10   1       26.03       18.78      5.80 o 
   1  10   1       35.65       32.25      7.32 o 
   2  10   1       17.48       17.49      3.04 o 
   3  10   1        0.97        2.93      2.12 o 
 -13   0   2       51.91       59.34     10.99 o 
 -12   0   2      144.31      153.92     15.62 o 
 -10   0   2      228.71      213.19     17.60 o 
  -9   0   2      102.47      117.34     11.83 o 
  -8   0   2      767.49      846.60     33.26 o 
  -7   0   2     1681.50     1793.89     65.86 o 
  -6   0   2      141.79      167.83      8.59 o 
  -5   0   2     1187.47     1172.32     43.28 o 
  -4   0   2    19184.35    18671.33    869.39 o 
  -3   0   2      582.07      662.26     24.64 o 
  -2   0   2     2159.64     2305.47    115.01 o 
  -1   0   2     2662.09     2204.24    110.08 o 
   0   0   2       39.65       34.76      2.62 o 
   1   0   2     1583.86     1463.47     47.82 o 
   2   0   2     9635.81     8760.57    625.58 o 
   4   0   2      974.98      882.65     25.16 o 
   5   0   2     1484.49     1559.08     43.72 o 
   6   0   2      128.89      137.30      5.51 o 
   7   0   2      398.59      397.41     15.68 o 
   8   0   2     2221.41     2170.53     73.35 o 
   9   0   2      136.39      135.66     13.94 o 
  10   0   2        7.37        8.93      5.42 o 
  11   0   2      411.24      408.25     29.21 o 
  12   0   2       39.89       26.97      8.45 o 
 -13   1   2       12.94       13.19      4.46 o 
 -12   1   2        6.34        4.45      4.00 o 
 -11   1   2       58.88       55.82      6.85 o 
 -10   1   2        3.60        1.35      2.08 o 
  -9   1   2       82.01       81.35      4.34 o 
  -8   1   2       33.87       34.37      2.84 o 
  -7   1   2       13.10       14.13      1.86 o 
  -6   1   2     1326.51     1527.20     39.65 o 
  -5   1   2      149.05      202.49      6.62 o 
  -4   1   2      197.64      214.54      6.68 o 
  -3   1   2     7961.82     7837.17    211.51 o 
  -2   1   2    35746.26    39687.77   3121.96 o 
  -1   1   2      193.39      198.81      7.99 o 
   0   1   2     2244.64     2322.62     98.63 o 
   1   1   2      230.38      222.70      5.90 o 
   2   1   2      671.97      723.35     17.93 o 
   3   1   2        1.47        1.60      0.83 o 
   4   1   2      459.07      460.12     10.88 o 
   5   1   2       13.22       17.08      1.37 o 
   6   1   2      974.87     1067.80     23.69 o 
   7   1   2      973.95      980.62     22.13 o 
   8   1   2        0.00       -0.10      1.52 o 
   9   1   2      349.87      375.93     18.22 o 
  10   1   2      341.11      351.19     24.83 o 
  11   1   2      262.20      253.93     15.01 o 
  12   1   2       27.13       20.58      5.21 o 
 -13   2   2        4.15        4.73      3.58 o 
 -12   2   2        3.00        5.84      4.15 o 
 -11   2   2       99.01       89.80      8.10 o 
 -10   2   2        1.56        1.34      1.89 o 
  -9   2   2       61.16       59.10      4.65 o 
  -8   2   2      243.93      249.01      8.60 o 
  -7   2   2        0.22        6.78      1.64 o 
  -6   2   2        0.08        2.35      1.22 o 
  -5   2   2      208.80      299.16      9.04 o 
  -4   2   2      743.55      744.00     19.75 o 
  -3   2   2     2012.77     1994.48     57.99 o 
  -2   2   2     6822.08     7137.40    574.68 o 
  -1   2   2     8741.16     8583.52    244.89 o 
   0   2   2     2018.16     1984.76    125.34 o 
   1   2   2      106.58       93.30      3.74 o 
   2   2   2       36.01       33.37      2.53 o 
   3   2   2       53.38       51.49      2.42 o 
   4   2   2       37.09       38.75      2.28 o 
   5   2   2      677.92      607.29     16.16 o 
   6   2   2      320.41      337.71     10.02 o 
   7   2   2       54.31       56.78      3.35 o 
   8   2   2      236.17      232.44      8.04 o 
   9   2   2      189.59      188.73     11.72 o 
  10   2   2       57.88       54.79      6.71 o 
  11   2   2      152.51      156.89     11.14 o 
  12   2   2       85.37       84.92      8.97 o 
 -12   3   2       10.49       11.28      5.96 o 
 -11   3   2        0.03        2.49      2.18 o 
 -10   3   2       61.50       50.85      5.17 o 
  -9   3   2      119.15      118.11      6.80 o 
  -8   3   2      331.43      349.85     13.42 o 
  -7   3   2        3.87        3.55      1.44 o 
  -6   3   2      946.87      849.67     23.10 o 
  -5   3   2      213.45      225.70      9.76 o 
  -4   3   2     1859.69     1758.13     51.75 o 
  -3   3   2      153.63      195.35     22.08 o 
  -2   3   2     1028.51     1100.43     32.68 o 
  -1   3   2     1274.63     1310.61     67.35 o 
   0   3   2     1466.34     1513.68     85.77 o 
   1   3   2      182.97      147.11      5.62 o 
   2   3   2      315.28      320.50     18.71 o 
   3   3   2     2115.24     1115.15    645.73 o 
   4   3   2      766.13      680.81     15.79 o 
   5   3   2      240.23      231.02      7.39 o 
   6   3   2      229.46      247.89      8.06 o 
   7   3   2      404.48      392.84     11.78 o 
   8   3   2       32.56       29.07      3.70 o 
   9   3   2      425.02      399.56     15.40 o 
  10   3   2        0.08        1.60      3.10 o 
  11   3   2       85.23       91.57      9.76 o 
  12   3   2      193.94      187.25     12.97 o 
 -12   4   2       31.25       24.91      4.33 o 
 -11   4   2        2.12        1.92      3.48 o 
 -10   4   2        4.99        5.73      2.59 o 
  -9   4   2       91.75       79.07      5.73 o 
  -8   4   2        1.33       -1.26      2.38 o 
  -7   4   2       13.08       25.72      4.41 o 
  -6   4   2        7.36       12.22      2.27 o 
  -5   4   2     2449.04     2888.04     94.13 o 
  -4   4   2      460.19      482.20     20.64 o 
  -3   4   2     4682.73     5074.95    345.27 o 
  -2   4   2      383.53      391.39     24.43 o 
  -1   4   2      428.40      410.00     32.34 o 
   0   4   2      551.70      560.66     39.80 o 
   1   4   2     2606.73     1769.04    761.41 o 
   2   4   2      579.54      448.89    132.38 o 
   3   4   2       28.70       23.74      2.94 o 
   4   4   2        5.67        3.46      1.90 o 
   5   4   2       70.74       62.54      5.08 o 
   6   4   2      218.25      249.16     21.73 o 
   7   4   2      490.05      501.53     17.87 o 
   8   4   2      432.60      435.15     16.38 o 
   9   4   2      280.99      276.71     12.08 o 
  10   4   2       21.06       25.47      4.46 o 
  11   4   2        0.02        5.18      3.55 o 
 -11   5   2        5.79        7.27      3.85 o 
 -10   5   2       31.71       37.52      5.84 o 
  -9   5   2      305.04      304.31     15.79 o 
  -8   5   2      147.31      134.52      9.09 o 
  -7   5   2      108.40      120.14      8.05 o 
  -6   5   2       96.32      109.31      7.31 o 
  -5   5   2      370.18      444.77     36.83 o 
  -4   5   2        2.18       -0.14      1.49 o 
  -3   5   2       19.22       25.00      2.85 o 
  -2   5   2      465.93      281.55    104.50 o 
  -1   5   2       14.14       19.31      2.09 o 
   0   5   2      520.53      477.93     13.46 o 
   1   5   2      772.91      764.78     23.78 o 
   2   5   2        0.31       -0.08      1.14 o 
   3   5   2        0.34       -0.92      1.11 o 
   4   5   2      289.25      245.95     45.85 o 
   5   5   2        0.02        1.37      2.11 o 
   6   5   2       99.17       98.84      7.14 o 
   7   5   2       32.42       37.04     11.40 o 
   8   5   2       32.12       30.34      5.14 o 
   9   5   2       20.12       21.67      5.07 o 
  10   5   2      229.12      221.65     15.95 o 
 -11   6   2       64.62       66.43      8.57 o 
 -10   6   2       50.05       57.68      9.27 o 
  -9   6   2       76.03       87.17      8.91 o 
  -8   6   2       55.56       56.85     11.47 o 
  -7   6   2      104.95      125.42     12.79 o 
  -6   6   2       45.58       51.87      8.83 o 
  -5   6   2     1573.11     1483.01    144.81 o 
  -4   6   2      177.69      182.36      7.94 o 
  -3   6   2       16.65       18.97      2.56 o 
  -2   6   2      725.85      697.44     38.45 o 
  -1   6   2      570.17      459.49     26.82 o 
   0   6   2      275.40      265.92      8.48 o 
   1   6   2      354.94      355.61     12.43 o 
   2   6   2      437.71      292.25     95.76 o 
   3   6   2       87.80       91.23      6.38 o 
   4   6   2      151.64      157.00      8.92 o 
   5   6   2      316.37      257.27     76.96 o 
   6   6   2      351.48      319.63     40.81 o 
   7   6   2        6.80        5.04      3.41 o 
   8   6   2      115.97      106.83      9.92 o 
   9   6   2      158.77      149.87     14.22 o 
  10   6   2        9.16       13.90      5.21 o 
 -10   7   2        0.88        3.26      4.05 o 
  -9   7   2        0.25       -3.09      5.28 o 
  -8   7   2       38.93       31.66      5.57 o 
  -7   7   2       23.08       21.48      4.44 o 
  -6   7   2        6.07        4.67      2.90 o 
  -5   7   2      285.68      268.29     32.94 o 
  -4   7   2       40.48       45.16      7.20 o 
  -3   7   2       58.20       58.17      4.45 o 
  -2   7   2      474.64      423.66     25.40 o 
  -1   7   2      103.48       91.10      6.30 o 
   0   7   2       80.91       84.53      4.00 o 
   1   7   2       13.81       13.28      1.85 o 
   2   7   2        2.46        1.17      1.50 o 
   3   7   2        0.36        0.44      1.85 o 
   4   7   2        2.28        1.15      2.05 o 
   5   7   2        0.71        2.05      2.55 o 
   6   7   2       82.15       77.95      6.95 o 
   7   7   2        5.35        7.16      3.69 o 
   8   7   2       25.55       30.60     13.40 o 
   9   7   2       61.03       70.19     10.51 o 
  -8   8   2       95.39      105.63      8.98 o 
  -7   8   2       12.64       14.97      4.33 o 
  -6   8   2       49.34       49.41     14.92 o 
  -5   8   2        6.24        9.30      3.27 o 
  -4   8   2        3.57       -0.22      2.06 o 
  -3   8   2       34.68       29.84      3.88 o 
  -1   8   2        4.27        4.74      1.55 o 
   0   8   2        2.23        1.96      1.36 o 
   1   8   2      222.76      193.17      9.46 o 
   2   8   2      254.40      235.17     12.03 o 
   3   8   2      113.81      108.73      7.57 o 
   4   8   2        0.06        1.07      2.30 o 
   5   8   2       47.29       49.07      5.77 o 
   6   8   2        5.04        5.49      3.25 o 
   7   8   2        0.16       -1.24      2.77 o 
  -6   9   2       95.56      101.85      8.15 o 
  -5   9   2       16.30       13.50      3.76 o 
  -4   9   2        0.03       -3.02      2.01 o 
  -3   9   2        6.08        5.54      2.92 o 
  -2   9   2       69.30       64.11      3.94 o 
  -1   9   2       59.42       52.47      3.98 o 
   0   9   2       58.71       50.16      5.91 o 
   1   9   2       18.29       21.50      3.77 o 
   2   9   2       31.77       28.75      4.46 o 
   3   9   2       21.88       30.42      5.47 o 
   4   9   2       16.99       17.52      4.48 o 
   5   9   2       17.33       13.60      3.95 o 
  -3  10   2        2.03        0.45      1.76 o 
  -2  10   2       55.28       55.17      6.51 o 
  -1  10   2        4.01        6.01      1.92 o 
   0  10   2        0.29        0.58      1.66 o 
   1  10   2        0.10        1.09      1.63 o 
   2  10   2        5.78        6.03      2.53 o 
 -13   1   3       40.63       46.47      7.92 o 
 -12   1   3        6.06        0.11      5.97 o 
 -11   1   3       98.97      103.77      8.54 o 
 -10   1   3       40.78       40.27      4.16 o 
  -9   1   3       89.08       76.99      4.31 o 
  -8   1   3      126.24      126.58      5.60 o 
  -7   1   3      708.36      745.56     20.74 o 
  -6   1   3      652.50      709.21     19.56 o 
  -5   1   3       57.62       40.75      2.86 o 
  -4   1   3      717.94      708.94     18.90 o 
  -3   1   3     8779.63     9299.36    230.05 o 
  -2   1   3     1354.86     1410.22     50.54 o 
  -1   1   3     2821.49     2851.59    110.66 o 
   0   1   3      417.41      378.18      9.72 o 
   1   1   3     2978.13     3097.62     74.14 o 
   2   1   3     2697.62     2887.76     69.31 o 
   3   1   3       58.36       52.25      2.42 o 
   4   1   3        3.26        0.60      1.17 o 
   5   1   3      145.19      123.91      4.02 o 
   6   1   3       68.42       47.12      2.50 o 
   7   1   3       42.08       40.75      2.47 o 
   8   1   3     1001.31     1016.59     25.79 o 
   9   1   3      150.23      151.26     10.20 o 
  10   1   3      288.59      294.02     16.03 o 
  11   1   3        6.85       10.12      4.29 o 
  12   1   3        6.30        6.39      4.16 o 
 -13   2   3       10.03       13.87      6.43 o 
 -12   2   3       21.66       30.56      5.67 o 
 -11   2   3       74.33       70.08      5.49 o 
 -10   2   3      565.86      485.43     17.84 o 
  -9   2   3       15.98       15.25      2.31 o 
  -8   2   3        0.51        0.82      1.34 o 
  -7   2   3     1644.92     1838.74     47.68 o 
  -6   2   3      760.91      857.86     23.21 o 
  -5   2   3      532.32      530.42     14.84 o 
  -4   2   3      186.90      164.23      7.52 o 
  -3   2   3      611.89      625.73     19.28 o 
  -2   2   3       69.45       96.48      3.95 o 
  -1   2   3     1057.32     1254.08     63.92 o 
   0   2   3       35.93       26.48      1.88 o 
   1   2   3      939.24      859.48     29.29 o 
   2   2   3      370.59      362.39     11.11 o 
   3   2   3     1433.03     1455.19     35.81 o 
   4   2   3       45.71       51.46      2.72 o 
   5   2   3      194.53      234.34      7.41 o 
   6   2   3        0.26       -0.66      1.12 o 
   7   2   3      215.63      228.33      7.79 o 
   8   2   3        6.90        6.34      2.00 o 
   9   2   3      432.29      405.42     27.79 o 
  10   2   3        4.95        5.29      3.69 o 
  11   2   3      132.69      121.28      9.83 o 
  12   2   3       87.55       97.22      9.45 o 
 -13   3   3        2.74        5.01      3.74 o 
 -12   3   3       14.37       12.97      4.35 o 
 -11   3   3       34.98       32.62      4.30 o 
 -10   3   3       29.44       25.80      3.79 o 
  -9   3   3       41.68       43.51      4.84 o 
  -8   3   3      141.87      163.52      6.59 o 
  -7   3   3       56.31       64.55      3.76 o 
  -6   3   3      240.40      272.79      8.85 o 
  -5   3   3       76.88       83.36      4.33 o 
  -4   3   3     2193.45     2233.60     65.38 o 
  -3   3   3       61.01       49.85     11.24 o 
  -2   3   3      715.53      790.74     23.93 o 
  -1   3   3       30.29       28.71      1.93 o 
   0   3   3        7.98        5.94      1.14 o 
   1   3   3      539.70      610.95     23.63 o 
   2   3   3      781.27      801.52     27.91 o 
   3   3   3        1.68        1.09      1.95 o 
   4   3   3       79.38       78.21      3.49 o 
   5   3   3      714.03      714.13     19.00 o 
   6   3   3       16.74       22.41      2.29 o 
   7   3   3        1.23        1.93      1.69 o 
   8   3   3      961.26      975.23     31.65 o 
   9   3   3       59.33       60.28      4.69 o 
  10   3   3       53.25       52.82      7.20 o 
  11   3   3        5.73        6.97      3.84 o 
 -12   4   3       48.74       38.29      4.91 o 
 -11   4   3       13.14       11.76      3.15 o 
 -10   4   3       20.40       30.31      4.26 o 
  -9   4   3       12.54       16.90      4.22 o 
  -8   4   3      102.02       95.30     10.55 o 
  -7   4   3      161.09      173.27     10.91 o 
  -6   4   3      266.30      277.32     10.47 o 
  -5   4   3        3.27        4.13      1.72 o 
  -4   4   3     2587.93     2431.86     71.34 o 
  -3   4   3      495.92      542.32     21.35 o 
  -2   4   3       11.45       12.82      1.67 o 
  -1   4   3       56.23       44.73      2.70 o 
   0   4   3      743.17      664.40     32.51 o 
   1   4   3       62.41       67.52      7.23 o 
   2   4   3      481.37      517.81     34.90 o 
   3   4   3      474.86      117.28    199.76 o 
   4   4   3       33.77       33.09      8.71 o 
   5   4   3      270.69      237.69     17.87 o 
   6   4   3      674.06      708.53     53.55 o 
   7   4   3       53.72       55.08      5.37 o 
   8   4   3        0.20       -1.54      2.15 o 
   9   4   3      211.25      211.11     11.37 o 
  10   4   3       21.90       27.58      5.59 o 
  11   4   3        2.67       -0.30      4.44 o 
 -11   5   3       96.06       92.34      9.76 o 
 -10   5   3       32.41       25.45      5.03 o 
  -9   5   3      517.81      486.47     22.35 o 
  -8   5   3      100.58       93.66      9.28 o 
  -7   5   3       22.94       30.05      8.83 o 
  -6   5   3      131.91      139.51      6.69 o 
  -5   5   3      434.73      483.42     16.79 o 
  -4   5   3       89.87      108.36      5.74 o 
  -3   5   3       92.19       97.50      6.06 o 
  -2   5   3        4.49        4.57      1.39 o 
  -1   5   3       33.72       35.00      3.65 o 
   0   5   3      159.46      130.77      4.82 o 
   1   5   3       10.09       10.98      1.80 o 
   2   5   3        0.28        0.65      1.11 o 
   3   5   3       10.26       17.49      3.01 o 
   4   5   3      356.13      337.88     15.33 o 
   5   5   3        0.12        4.01      2.53 o 
   6   5   3      170.06      166.21     25.92 o 
   7   5   3      146.98      148.74     23.31 o 
   8   5   3      358.18      301.25     49.70 o 
   9   5   3       35.85       32.54      8.00 o 
  10   5   3       16.26       12.49      4.95 o 
 -11   6   3        0.29        2.77      3.55 o 
 -10   6   3       31.26       41.40      6.52 o 
  -9   6   3        6.22        6.73      3.84 o 
  -8   6   3       37.42       41.86      5.70 o 
  -7   6   3       33.90       30.93      4.80 o 
  -6   6   3      172.24      167.87      9.87 o 
  -5   6   3      127.96      129.53     10.79 o 
  -4   6   3        0.42        1.83      3.58 o 
  -3   6   3      431.16      449.87     27.43 o 
  -2   6   3        0.54       -0.58      1.09 o 
  -1   6   3      197.00      189.46     12.64 o 
   0   6   3      145.48      147.90      5.49 o 
   1   6   3        0.15        0.34      1.22 o 
   2   6   3      304.41      237.67     12.65 o 
   3   6   3      146.44      124.79     17.35 o 
   4   6   3       50.14       53.74      5.14 o 
   5   6   3      123.48      140.77      8.81 o 
   6   6   3      222.87      216.60     16.91 o 
   7   6   3       91.65      104.74     19.15 o 
   8   6   3        0.86        3.19      3.60 o 
   9   6   3        4.06        2.54      4.03 o 
 -10   7   3        0.59        0.50      3.54 o 
  -9   7   3        4.47        9.62      4.99 o 
  -8   7   3      210.81      256.54     23.53 o 
  -7   7   3      207.94      220.34     21.94 o 
  -6   7   3        5.21        7.32      3.11 o 
  -5   7   3      567.30      385.98    147.23 o 
  -4   7   3      567.44      576.27     19.80 o 
  -3   7   3        2.85        2.88      1.71 o 
  -2   7   3      119.49      112.73      5.71 o 
  -1   7   3       53.95       48.67      3.34 o 
   0   7   3       19.80       16.37      2.00 o 
   1   7   3      207.30      175.55      9.82 o 
   2   7   3      310.08      278.53     19.62 o 
   3   7   3       73.72       56.67     15.51 o 
   4   7   3      157.48      163.75     17.84 o 
   5   7   3      190.97      189.46     13.85 o 
   6   7   3        2.15        1.30      2.91 o 
   7   7   3       92.78      118.71      9.00 o 
   8   7   3        1.79        7.10      5.55 o 
  -8   8   3       50.65       48.39      6.62 o 
  -7   8   3       43.95       43.63     11.58 o 
  -6   8   3        0.32       -0.66      3.77 o 
  -5   8   3        0.07       -2.64      2.58 o 
  -4   8   3       74.08       72.83      7.99 o 
  -3   8   3       27.52       32.49      3.53 o 
  -2   8   3       10.33       12.76      2.08 o 
  -1   8   3       30.86       19.61      5.19 o 
   0   8   3       19.87       14.40      2.31 o 
   1   8   3        2.60        1.24      1.52 o 
   2   8   3        6.54        6.02      1.89 o 
   3   8   3      139.06      122.77     28.45 o 
   4   8   3       12.12       10.23      6.21 o 
   5   8   3      119.14      106.96     17.10 o 
   6   8   3        5.05        7.15      3.54 o 
   7   8   3        1.84        4.46      3.74 o 
  -6   9   3       53.66       54.81     16.36 o 
  -5   9   3        0.20       -0.62      2.60 o 
  -4   9   3       69.23       81.57     17.34 o 
  -3   9   3       12.08       13.36      2.41 o 
  -2   9   3       38.29       40.30      3.35 o 
  -1   9   3       50.51       42.25      4.72 o 
   0   9   3       14.88       12.11      3.07 o 
   1   9   3        7.80        2.31      1.87 o 
   2   9   3        1.49        0.24      1.72 o 
   3   9   3      142.57      140.18     38.48 o 
   4   9   3       92.96      110.46     14.24 o 
   5   9   3       40.34       46.86      6.17 o 
  -3  10   3       72.80       87.33      5.75 o 
  -2  10   3       14.16       22.40      2.88 o 
  -1  10   3       19.03       23.94      3.34 o 
   0  10   3       49.84       58.71      7.68 o 
   1  10   3        0.63        0.93      3.06 o 
   2  10   3       63.50       41.82     19.06 o 
 -13   0   4       99.54       99.02     12.68 o 
 -12   0   4        3.68        7.65      5.49 o 
 -11   0   4       20.28       22.95      4.42 o 
 -10   0   4       14.66       20.07      4.10 o 
  -9   0   4      282.16      269.64     13.59 o 
  -7   0   4        0.87        5.54      2.38 o 
  -6   0   4     1366.58     1336.47     49.51 o 
  -5   0   4     4133.21     4329.17    153.38 o 
  -4   0   4      175.56      179.37      8.24 o 
  -3   0   4       13.74       20.23      2.11 o 
  -2   0   4     5576.36     5466.18    242.15 o 
  -1   0   4     1459.96     1535.95     50.87 o 
   0   0   4     1020.47     1023.08     34.18 o 
   1   0   4        8.17       13.21      1.65 o 
   2   0   4     1458.00     1444.29     40.20 o 
   3   0   4     7844.61     7820.48    386.16 o 
   4   0   4    19952.61    18569.30    503.11 o 
   5   0   4       35.94       33.13      3.41 o 
   6   0   4      141.76      123.61      7.22 o 
   7   0   4        0.27        0.48      2.71 o 
   8   0   4      438.89      460.74     18.76 o 
   9   0   4      522.36      532.42     34.17 o 
  10   0   4       13.20       10.63      6.32 o 
  11   0   4        0.03       -5.19      3.46 o 
 -13   1   4      264.11      239.96     23.28 o 
 -12   1   4       25.89       23.72      5.18 o 
 -11   1   4        0.51        0.08      2.09 o 
 -10   1   4       16.77       16.12      2.50 o 
  -9   1   4       37.95       41.00      3.48 o 
  -8   1   4       48.55       51.49      3.52 o 
  -7   1   4      249.75      239.78      8.25 o 
  -6   1   4      565.15      626.11     17.55 o 
  -5   1   4       48.76       62.32      3.16 o 
  -4   1   4     1195.91     1286.55     33.18 o 
  -3   1   4     3814.69     3889.14     97.15 o 
  -2   1   4     2246.77     2050.82    101.79 o 
  -1   1   4      478.27      534.41     20.58 o 
   0   1   4     1487.26     1499.60     36.38 o 
   1   1   4     1713.39     1680.19     40.55 o 
   2   1   4        1.48        0.16      0.63 o 
   3   1   4      129.69      129.88      3.43 o 
   4   1   4      716.19      747.51     16.91 o 
   5   1   4      195.37      202.45      5.80 o 
   6   1   4      318.01      338.99      8.88 o 
   7   1   4        4.79        5.90      1.67 o 
   8   1   4      148.47      155.86      6.13 o 
   9   1   4      515.34      486.64     22.37 o 
  10   1   4        1.18        3.14      4.51 o 
  11   1   4       41.67       35.86      6.14 o 
 -13   2   4       14.18       12.52      4.49 o 
 -12   2   4       32.29       31.00      5.77 o 
 -11   2   4       60.55       52.46      4.95 o 
 -10   2   4        9.62       19.24      3.31 o 
  -9   2   4      247.28      233.48      8.58 o 
  -8   2   4      309.34      322.51     10.60 o 
  -7   2   4      151.58      166.97      6.48 o 
  -6   2   4      224.20      214.54      7.42 o 
  -5   2   4        2.81        8.31      1.55 o 
  -4   2   4       70.85       86.24      5.31 o 
  -3   2   4       70.91       70.58      5.47 o 
  -2   2   4      388.50      363.80     19.00 o 
  -1   2   4      174.48      198.93     11.48 o 
   0   2   4     3494.52     3307.01    149.19 o 
   1   2   4     1003.22      977.74     31.32 o 
   2   2   4     1246.54     1258.21     31.02 o 
   3   2   4       10.70        3.12      1.23 o 
   4   2   4       20.46       18.49      1.80 o 
   5   2   4       56.73       49.29      3.16 o 
   6   2   4       55.67       51.79      3.19 o 
   7   2   4     2342.83     2356.04     51.01 o 
   8   2   4       56.21       56.32      3.63 o 
   9   2   4      127.30      129.83      6.96 o 
  10   2   4      465.36      469.12     22.45 o 
  11   2   4        0.01        2.80      3.31 o 
 -13   3   4        1.08        3.40      7.61 o 
 -12   3   4       28.55       20.97      3.83 o 
 -11   3   4       18.80       10.45      3.04 o 
 -10   3   4       94.08       88.58      6.03 o 
  -9   3   4        0.18        0.30      1.80 o 
  -8   3   4      428.91      395.61     12.54 o 
  -7   3   4        0.97        0.34      1.27 o 
  -6   3   4      242.63      233.84      9.05 o 
  -5   3   4      132.60      144.05      6.20 o 
  -4   3   4      296.18      258.78      9.28 o 
  -3   3   4      109.56      126.53      6.13 o 
  -2   3   4     2628.65     2869.78    152.56 o 
  -1   3   4      478.41      486.79     15.21 o 
   0   3   4      459.96      447.23     14.59 o 
   1   3   4      892.21      903.03     22.76 o 
   2   3   4     1291.75      974.18    294.07 o 
   3   3   4     1370.29     1427.22     40.60 o 
   4   3   4      330.90      383.26     12.45 o 
   5   3   4     1258.42     1266.82     32.23 o 
   6   3   4      179.27      193.94      7.89 o 
   7   3   4     2571.85     2564.49     63.57 o 
   8   3   4      109.56      111.39      6.57 o 
   9   3   4       42.17       46.33      4.40 o 
  10   3   4       49.68       50.87      6.60 o 
  11   3   4       14.97       22.98      5.23 o 
 -12   4   4        9.32       11.20      3.62 o 
 -11   4   4       21.21       17.12      4.62 o 
 -10   4   4        0.78        1.13      2.86 o 
  -9   4   4       15.21       22.13      4.89 o 
  -8   4   4       75.65       81.88      5.23 o 
  -7   4   4        2.07        2.42      1.83 o 
  -6   4   4        2.98        3.35      1.77 o 
  -5   4   4        1.36        1.29      1.32 o 
  -4   4   4      129.11      153.29     11.63 o 
  -3   4   4      395.60      434.89     17.01 o 
  -2   4   4      477.07      441.23     14.40 o 
  -1   4   4       81.44       91.99      4.17 o 
   0   4   4     1250.12     1193.57     36.12 o 
   1   4   4      437.61      442.20     14.42 o 
   2   4   4       91.98       84.57      7.96 o 
   3   4   4       17.92       20.44      3.04 o 
   4   4   4        7.68        5.55      1.73 o 
   5   4   4      181.96      175.50      7.50 o 
   6   4   4       54.56       50.91      4.12 o 
   7   4   4       31.56       40.36      3.42 o 
   8   4   4        0.07       -0.66      1.84 o 
   9   4   4      287.27      302.24     16.24 o 
  10   4   4       60.60       61.15      7.40 o 
 -12   5   4       14.37       27.08      5.57 o 
 -11   5   4        2.90        3.01      3.64 o 
 -10   5   4      162.69      162.09     11.07 o 
  -9   5   4        0.07        0.03      2.64 o 
  -8   5   4      121.92      132.34     12.91 o 
  -7   5   4      335.39      372.25     25.41 o 
  -6   5   4       29.69       34.01      3.49 o 
  -5   5   4      660.77      683.79     22.27 o 
  -4   5   4      212.93      211.40      9.75 o 
  -3   5   4     1026.56     1144.29     65.70 o 
  -2   5   4        0.72        0.36      1.04 o 
  -1   5   4      704.54      433.46    183.73 o 
   0   5   4       80.58       59.92      4.06 o 
   1   5   4      164.56      150.37      6.33 o 
   2   5   4      145.31      134.10     11.16 o 
   3   5   4      195.32      177.37     12.32 o 
   4   5   4        8.31       10.11      2.97 o 
   5   5   4       42.02       44.58      5.09 o 
   6   5   4     1823.63     1935.21    118.55 o 
   7   5   4      549.08      566.65     25.00 o 
   8   5   4       75.23       83.14      9.69 o 
   9   5   4       27.83       36.50      6.08 o 
  10   5   4       28.32       49.67     11.29 o 
 -11   6   4       57.32       50.52      7.16 o 
 -10   6   4       25.39       22.95      8.77 o 
  -9   6   4      126.70      141.41     10.12 o 
  -8   6   4       32.74       44.99      5.89 o 
  -7   6   4      181.86      186.75     11.89 o 
  -6   6   4      361.14      413.39     18.55 o 
  -5   6   4       19.89       20.45      3.97 o 
  -4   6   4       84.46       79.30      4.86 o 
  -3   6   4      990.85      987.93     75.78 o 
  -2   6   4      586.79      677.04     28.60 o 
  -1   6   4      336.95      256.51     68.65 o 
   0   6   4       38.07       28.49      2.33 o 
   1   6   4       53.28       33.13      6.43 o 
   2   6   4        2.38        4.37      2.72 o 
   3   6   4       59.19       66.47     14.14 o 
   4   6   4      137.23      119.64      7.96 o 
   5   6   4        9.94       13.94      3.79 o 
   6   6   4      378.03      436.40     32.05 o 
   7   6   4        9.69       14.55      4.51 o 
   8   6   4        0.39        1.36      3.67 o 
   9   6   4       16.83       19.05      5.48 o 
 -10   7   4        6.94        5.53      4.00 o 
  -9   7   4        6.50       13.81      4.40 o 
  -8   7   4      133.69      140.61     12.53 o 
  -7   7   4       29.61       24.95      6.10 o 
  -6   7   4       20.92       22.23      4.13 o 
  -5   7   4      192.38      151.63     59.40 o 
  -4   7   4      127.34      123.18      9.62 o 
  -3   7   4      209.63      226.15     10.32 o 
  -2   7   4       87.26       94.67      5.15 o 
  -1   7   4        0.33        1.20      1.19 o 
   0   7   4        1.09        2.73      1.27 o 
   1   7   4      113.08      102.48      9.39 o 
   2   7   4       70.63       54.32     10.55 o 
   3   7   4        2.17        4.89      3.60 o 
   4   7   4      358.50      357.58     65.61 o 
   5   7   4        8.55        9.26      3.66 o 
   6   7   4       19.63       23.53      4.92 o 
   7   7   4        5.52        8.32      4.29 o 
   8   7   4        0.23       -0.55      3.79 o 
  -8   8   4       35.35       42.16      6.49 o 
  -7   8   4       15.69       12.17      4.20 o 
  -6   8   4      119.27      125.20     23.75 o 
  -5   8   4        8.18        7.11      3.27 o 
  -4   8   4       23.80       29.89      3.75 o 
  -3   8   4      281.41      323.98     25.32 o 
  -2   8   4       70.36       71.16      4.24 o 
  -1   8   4        0.00       -0.50      1.17 o 
   0   8   4      115.31      119.04      7.26 o 
   1   8   4       49.32       50.79     11.91 o 
   2   8   4       36.61       25.57      7.03 o 
   3   8   4        8.95        8.46      3.06 o 
   4   8   4        7.04        8.27      3.31 o 
   5   8   4        0.46       -3.28      2.19 o 
   6   8   4       26.68       50.27      6.61 o 
  -6   9   4       21.79       11.52      4.09 o 
  -5   9   4       29.03       29.64      5.03 o 
  -4   9   4        1.25        0.26      2.24 o 
  -3   9   4        1.12        0.69      1.64 o 
  -2   9   4       91.03       92.95     15.90 o 
  -1   9   4      103.09       99.67      4.96 o 
   0   9   4        0.22        1.80      2.32 o 
   1   9   4        5.76        1.36      2.93 o 
   2   9   4       45.08       53.65     23.99 o 
   3   9   4       11.25        8.04      4.58 o 
   4   9   4        0.02        2.00      3.75 o 
  -2  10   4        7.60        6.57      2.48 o 
  -1  10   4       24.98       29.33      4.71 o 
   0  10   4        2.39        1.35      2.23 o 
   1  10   4       16.65        5.78      5.73 o 
 -13   1   5       44.22       46.00      6.89 o 
 -12   1   5      265.91      238.37     14.17 o 
 -11   1   5       16.30       14.40      2.62 o 
 -10   1   5       96.41       93.62      5.22 o 
  -9   1   5      146.54      153.38      6.59 o 
  -8   1   5       47.36       54.69      3.95 o 
  -7   1   5     1871.47     1853.36     48.12 o 
  -6   1   5      707.22      701.92     19.49 o 
  -5   1   5      182.02      182.82      6.28 o 
  -4   1   5      946.28      902.12     23.80 o 
  -3   1   5     5508.31     5630.46    117.22 o 
  -2   1   5      162.13      176.40      5.04 o 
  -1   1   5      560.50      605.83     18.19 o 
   0   1   5        0.53        0.28      0.55 o 
   1   1   5     1248.36     1290.72     27.71 o 
   2   1   5     1541.23     1416.35     27.97 o 
   3   1   5      190.85      241.94      5.72 o 
   4   1   5       48.18       49.59      2.44 o 
   5   1   5       10.68        8.33      1.39 o 
   6   1   5      332.53      318.59      8.59 o 
   7   1   5       66.30       59.91      3.60 o 
   8   1   5      128.44      113.97      5.22 o 
   9   1   5      378.33      379.34     18.70 o 
  10   1   5      154.24      151.32     10.66 o 
  11   1   5        2.21        5.76      3.58 o 
 -13   2   5       22.31       25.83      5.48 o 
 -12   2   5        7.33        4.84      2.76 o 
 -11   2   5      138.09      133.92      7.71 o 
 -10   2   5       96.22      111.53      5.69 o 
  -9   2   5       10.24        9.72      2.30 o 
  -8   2   5      268.07      244.37      8.75 o 
  -7   2   5       32.70       30.41      2.83 o 
  -6   2   5      188.99      191.62      6.83 o 
  -5   2   5     1324.31     1359.87     41.01 o 
  -4   2   5       25.29       33.26      3.05 o 
  -3   2   5       50.47       47.92      2.92 o 
  -2   2   5      877.33      913.82     26.30 o 
  -1   2   5      383.24      363.90     11.38 o 
   0   2   5      745.28      681.94     21.70 o 
   1   2   5      970.22     1052.87     26.17 o 
   2   2   5      903.73     1064.48     23.81 o 
   3   2   5      225.93      268.56      7.97 o 
   4   2   5      346.81      340.81     10.13 o 
   5   2   5      845.49      885.97     23.20 o 
   6   2   5      735.23      749.46     17.71 o 
   7   2   5        0.23       -0.05      1.38 o 
   8   2   5      261.29      248.80      8.56 o 
   9   2   5        1.04        1.56      1.99 o 
  10   2   5        9.03       16.91      4.64 o 
  11   2   5       15.66       18.11      5.03 o 
 -13   3   5        7.83        7.14      4.04 o 
 -12   3   5       67.28       39.09      7.45 o 
 -11   3   5       11.63        7.86      2.81 o 
 -10   3   5       12.69        7.29      2.66 o 
  -9   3   5       14.77       15.53      2.57 o 
  -8   3   5        0.00       -0.39      1.38 o 
  -7   3   5       79.62       82.55      4.89 o 
  -6   3   5       81.09       78.31      4.61 o 
  -5   3   5      177.66      226.82     14.73 o 
  -4   3   5       30.47       31.91      3.18 o 
  -3   3   5       17.62       20.19      2.10 o 
  -2   3   5      156.68      169.90     10.98 o 
  -1   3   5        3.03        5.96      1.27 o 
   0   3   5       43.41       43.53      2.85 o 
   1   3   5      161.22      191.01      5.94 o 
   2   3   5      140.90      149.92      4.90 o 
   3   3   5       28.99       32.85      3.48 o 
   4   3   5        0.12       -0.56      1.39 o 
   5   3   5      663.34      679.59     18.48 o 
   6   3   5        5.57        7.86      2.05 o 
   7   3   5       47.28       45.01      3.47 o 
   8   3   5       15.16       14.45      2.83 o 
   9   3   5       26.61       35.14      4.04 o 
  10   3   5        5.00       10.56      3.94 o 
 -12   4   5       58.28       42.71     17.11 o 
 -11   4   5      267.80      251.97     16.93 o 
 -10   4   5        0.45        2.87      3.08 o 
  -9   4   5        1.81        3.49      2.95 o 
  -8   4   5      287.46      292.33     11.60 o 
  -7   4   5      231.48      222.66      9.26 o 
  -6   4   5        0.75        1.28      2.83 o 
  -5   4   5      602.14      655.44     21.18 o 
  -4   4   5      163.04      166.04      7.38 o 
  -3   4   5      117.17      114.65      5.23 o 
  -2   4   5      975.22     1008.31     30.63 o 
  -1   4   5       80.64       85.46      3.98 o 
   0   4   5     1974.86     1947.07     70.03 o 
   1   4   5      619.61      535.52     17.22 o 
   2   4   5     1162.69     1043.71     56.31 o 
   3   4   5        0.33       -0.63      1.27 o 
   4   4   5      730.01      780.85     23.99 o 
   5   4   5      169.10      164.93      7.42 o 
   6   4   5       36.42       40.52      3.97 o 
   7   4   5       73.71       77.65      4.49 o 
   8   4   5      245.62      252.21     11.19 o 
   9   4   5       11.06       17.50      3.15 o 
  10   4   5      117.01      131.53     10.34 o 
 -12   5   5       15.88        9.94      4.28 o 
 -11   5   5        0.24       -0.91      2.68 o 
 -10   5   5       51.58       46.46      7.31 o 
  -9   5   5       33.69       38.90      5.59 o 
  -8   5   5        7.06        6.85      3.07 o 
  -7   5   5      163.69      170.51      8.80 o 
  -6   5   5      142.55      131.07      6.54 o 
  -5   5   5       76.31       74.64      4.64 o 
  -4   5   5       71.55       66.50      6.78 o 
  -3   5   5      103.76      102.52     10.74 o 
  -2   5   5       57.24       64.46      3.73 o 
  -1   5   5      310.88      318.59      9.72 o 
   0   5   5       37.87       22.62      2.71 o 
   1   5   5       10.91       13.25      1.98 o 
   2   5   5      750.40      660.07     99.28 o 
   3   5   5      262.18      293.66     14.03 o 
   4   5   5        0.81        0.71      2.34 o 
   5   5   5      427.53      425.72     23.24 o 
   6   5   5        0.19        6.47      3.91 o 
   7   5   5      152.39      163.16     10.80 o 
   8   5   5       32.14       34.60      5.96 o 
   9   5   5        0.94        1.15      6.32 o 
 -11   6   5        0.39        4.48      3.69 o 
 -10   6   5        7.30        4.83      6.76 o 
  -9   6   5        0.78        1.30      4.45 o 
  -8   6   5       80.13       79.83      7.16 o 
  -7   6   5       19.46       22.36      3.50 o 
  -6   6   5       61.97       62.12      4.77 o 
  -5   6   5       15.59       10.39      3.72 o 
  -4   6   5       40.00       45.55      3.84 o 
  -3   6   5       72.27       75.50      4.59 o 
  -2   6   5      215.94      247.17     11.35 o 
  -1   6   5      117.20      115.38      4.78 o 
   0   6   5        2.49        0.69      1.08 o 
   1   6   5      329.90      258.71     44.75 o 
   2   6   5       21.70       27.20      4.99 o 
   3   6   5      126.76       99.76     10.21 o 
   4   6   5       22.92       23.95      4.29 o 
   5   6   5        0.24        2.34      3.16 o 
   6   6   5      153.12      135.67     18.40 o 
   7   6   5       41.93       62.05      7.28 o 
   8   6   5        6.90        8.58      4.66 o 
 -10   7   5       36.25       47.20      7.14 o 
  -9   7   5       38.84       52.46      6.94 o 
  -8   7   5        0.11        1.72      4.10 o 
  -7   7   5        8.95       -1.33      4.43 o 
  -6   7   5      254.11      316.13     25.20 o 
  -5   7   5       19.13       25.72      3.45 o 
  -4   7   5       96.17       85.95     12.28 o 
  -3   7   5        3.60        3.38      1.87 o 
  -2   7   5       19.37       20.53      2.35 o 
  -1   7   5       83.93       88.48      4.27 o 
   0   7   5      595.72      552.87     24.66 o 
   1   7   5      422.63      245.84    129.00 o 
   2   7   5       67.23       54.07     18.50 o 
   3   7   5     1172.70      811.97     47.25 o 
   4   7   5      256.06      225.40     68.38 o 
   5   7   5      205.58      206.70     26.29 o 
   6   7   5       64.72       73.31      7.67 o 
   7   7   5       81.21       89.90      8.96 o 
  -8   8   5        5.31        2.66      3.40 o 
  -7   8   5       76.78       81.60     13.75 o 
  -6   8   5       13.06       17.37      4.23 o 
  -5   8   5       48.50       63.38      6.19 o 
  -4   8   5        3.61        4.17      2.37 o 
  -3   8   5       68.36       68.29     16.99 o 
  -2   8   5       67.30       72.01      4.33 o 
  -1   8   5      181.51      179.82      8.36 o 
   0   8   5        1.72        0.40      2.07 o 
   1   8   5        0.30        0.15      2.14 o 
   2   8   5        0.67       -0.45      2.30 o 
   3   8   5       37.12       33.87     12.98 o 
   4   8   5       11.33        4.37      3.23 o 
   5   8   5       23.33       25.13      6.12 o 
   6   8   5        0.01       -0.31      3.38 o 
  -6   9   5        0.08       -2.28      3.16 o 
  -5   9   5        1.38       -1.25      4.01 o 
  -4   9   5        0.42       -3.69      2.55 o 
  -3   9   5       34.11       30.56      5.59 o 
  -2   9   5        3.93        5.91      2.32 o 
  -1   9   5      264.90      278.58     14.53 o 
   0   9   5      105.55      137.57      9.11 o 
   1   9   5        8.66        6.61      3.95 o 
   2   9   5        0.68       -1.61      2.45 o 
   3   9   5       11.10        1.24      7.85 o 
   4   9   5       33.85       32.51      7.84 o 
 -13   0   6        0.46        8.95      5.92 o 
 -12   0   6       17.05       15.18      4.34 o 
 -11   0   6       12.70       16.50      5.64 o 
 -10   0   6      339.06      306.26     15.41 o 
  -9   0   6       28.08       23.61      4.13 o 
  -8   0   6      210.50      212.48     11.13 o 
  -7   0   6       80.06       72.83      5.60 o 
  -6   0   6     1146.28     1180.78     44.26 o 
  -5   0   6      232.64      225.13     10.39 o 
  -4   0   6       64.48       81.60      3.62 o 
  -3   0   6       29.91       33.64      2.02 o 
  -2   0   6      525.83      538.81     18.96 o 
  -1   0   6     3476.91     3556.58    116.27 o 
   0   0   6     3521.11     3517.90    115.57 o 
   1   0   6        0.06       -1.40      0.93 o 
   2   0   6       17.75       32.23      2.33 o 
   3   0   6      356.24      394.36     12.37 o 
   4   0   6       47.49       40.31      2.71 o 
   5   0   6       38.25       33.49      3.65 o 
   6   0   6      359.83      337.10     14.35 o 
   7   0   6        0.00        1.17      2.15 o 
   8   0   6       35.18       48.77      5.19 o 
   9   0   6       87.13       97.01     11.75 o 
  10   0   6        2.99        7.57      5.24 o 
  11   0   6       28.95       32.86      8.65 o 
 -13   1   6       21.87       19.03      5.00 o 
 -12   1   6        0.57        0.88      2.28 o 
 -11   1   6       29.00       27.43      3.47 o 
 -10   1   6        9.49       12.63      2.51 o 
  -9   1   6       30.80       34.74      3.33 o 
  -8   1   6      220.88      225.90      8.27 o 
  -7   1   6      407.51      432.32     13.17 o 
  -6   1   6       16.70       20.44      2.15 o 
  -5   1   6      296.84      283.09      8.82 o 
  -4   1   6      324.55      306.56      7.42 o 
  -3   1   6        3.08        4.43      0.79 o 
  -2   1   6     1197.57     1250.42     29.75 o 
  -1   1   6      493.43      575.59     14.39 o 
   0   1   6        1.06        0.85      0.63 o 
   1   1   6     5009.59     5097.72    109.22 o 
   2   1   6     4454.00     4992.70     96.48 o 
   3   1   6      730.82      706.06     14.73 o 
   4   1   6      321.98      373.39      9.43 o 
   5   1   6        0.55        0.57      1.06 o 
   6   1   6       13.19       15.71      2.18 o 
   7   1   6        2.36        1.08      1.54 o 
   8   1   6       75.71       73.80      4.32 o 
   9   1   6       37.92       40.63      4.38 o 
  10   1   6        8.48       14.67      6.91 o 
  11   1   6        7.51       11.99      4.30 o 
 -13   2   6        0.30        3.62      3.32 o 
 -12   2   6        3.87        8.63      2.94 o 
 -11   2   6        1.69        1.86      2.23 o 
 -10   2   6       47.90       53.30      4.88 o 
  -9   2   6        4.09        2.75      1.85 o 
  -8   2   6        3.55        2.40      1.60 o 
  -7   2   6       22.89       28.52      2.73 o 
  -6   2   6        5.88        5.64      1.61 o 
  -5   2   6     1394.14     1495.74     44.93 o 
  -4   2   6     1069.29     1076.21     32.69 o 
  -3   2   6      783.53      907.78     27.59 o 
  -2   2   6     1267.43     1446.94     40.82 o 
  -1   2   6     4369.06     4612.28    261.51 o 
   0   2   6     1234.43     1210.70     30.14 o 
   1   2   6     1198.88     1349.32     33.36 o 
   2   2   6      381.42      344.51      8.54 o 
   3   2   6     1422.27     1447.06     36.03 o 
   4   2   6      432.45      447.89     11.14 o 
   5   2   6      415.20      439.19     11.18 o 
   6   2   6      187.07      210.54      6.57 o 
   7   2   6      159.78      153.81      6.18 o 
   8   2   6       56.64       60.05      3.98 o 
   9   2   6       77.00       74.00      5.49 o 
  10   2   6        0.77        6.56      3.54 o 
 -13   3   6       11.53        8.19      3.26 o 
 -12   3   6       18.13       17.75      3.82 o 
 -11   3   6      127.90      116.40      7.40 o 
 -10   3   6       33.80       33.25      3.48 o 
  -9   3   6        9.20        8.39      2.22 o 
  -8   3   6        0.12       -1.14      1.51 o 
  -7   3   6      163.24      148.31      8.55 o 
  -6   3   6      284.23      294.24     11.16 o 
  -5   3   6       21.60       26.65      2.85 o 
  -4   3   6       54.36       58.50      3.63 o 
  -3   3   6      515.38      548.86     17.62 o 
  -2   3   6     4458.84     4771.77    137.50 o 
  -1   3   6        1.39        0.39      0.82 o 
   0   3   6      301.91      343.40     11.30 o 
   1   3   6        9.22       18.43      2.31 o 
   2   3   6      230.73      218.12      7.90 o 
   3   3   6      536.32      492.83     15.82 o 
   4   3   6      309.06      289.59      9.03 o 
   5   3   6       94.25       97.15      4.64 o 
   6   3   6      102.15      111.54      5.22 o 
   7   3   6      485.25      492.51     12.94 o 
   8   3   6      179.04      175.55      6.98 o 
   9   3   6       25.97       33.72      4.11 o 
  10   3   6       13.42        9.46      7.10 o 
 -12   4   6       24.01       16.84      4.74 o 
 -11   4   6        7.56        9.87      3.86 o 
 -10   4   6       12.88       10.77      3.80 o 
  -9   4   6        3.16        2.46      2.32 o 
  -8   4   6       20.47       27.94      3.50 o 
  -7   4   6        6.88        7.66      2.27 o 
  -6   4   6       14.43       18.80      2.72 o 
  -5   4   6      162.39      171.41     10.57 o 
  -4   4   6       56.71       57.57      3.71 o 
  -3   4   6        2.14        2.41      1.39 o 
  -2   4   6       92.47       84.77      4.16 o 
  -1   4   6       75.20       96.23      3.85 o 
   0   4   6      198.22      189.86      6.20 o 
   1   4   6        9.68       11.18      1.51 o 
   2   4   6       76.51       63.47     16.87 o 
   3   4   6        0.26        0.25      1.50 o 
   4   4   6     1091.17     1058.71     31.70 o 
   5   4   6     2794.36     2800.39     90.12 o 
   6   4   6       28.48       35.67      3.85 o 
   7   4   6        2.21        1.88      1.95 o 
   8   4   6       88.21       93.90     12.05 o 
   9   4   6       45.74       58.80      7.43 o 
  10   4   6        6.42        2.28      7.07 o 
 -12   5   6        0.83        4.19      5.12 o 
 -11   5   6       61.67       53.14     14.40 o 
 -10   5   6        0.77       -0.37      2.83 o 
  -9   5   6      145.40      152.93     16.25 o 
  -8   5   6      240.68      261.68     11.07 o 
  -7   5   6       12.89       16.72      3.04 o 
  -6   5   6       66.65       86.73      5.26 o 
  -5   5   6     1414.42     1564.28     66.44 o 
  -4   5   6      381.15      388.81     16.53 o 
  -3   5   6        2.45       -0.88      1.10 o 
  -2   5   6       18.10       18.65      2.25 o 
  -1   5   6        5.83        7.14      1.38 o 
   0   5   6      135.87      137.65      5.11 o 
   1   5   6       76.29       55.11     10.93 o 
   2   5   6       89.53       85.90     13.71 o 
   3   5   6       91.30       81.88     34.03 o 
   4   5   6      418.60      360.45     98.64 o 
   5   5   6      285.52      264.36     30.14 o 
   6   5   6       66.09       68.57      7.18 o 
   7   5   6        0.41        0.02      3.22 o 
   8   5   6        7.16       13.24      4.77 o 
   9   5   6       20.80       27.14      9.21 o 
 -11   6   6       45.31       47.46     11.01 o 
 -10   6   6      224.88      218.79     13.34 o 
  -9   6   6        7.34       10.18      3.85 o 
  -8   6   6       31.25       36.27      6.95 o 
  -7   6   6      208.09      240.31     15.95 o 
  -6   6   6       79.95      101.98      8.23 o 
  -5   6   6      213.64      250.34     11.54 o 
  -4   6   6       61.53       59.45     24.90 o 
  -3   6   6       66.33       64.05      8.58 o 
  -2   6   6       81.44       67.46      4.23 o 
  -1   6   6      476.40      448.99     19.10 o 
   0   6   6        0.67        1.88      1.86 o 
   1   6   6        7.34        1.61      2.16 o 
   2   6   6       45.06       37.02     15.66 o 
   3   6   6       76.08       57.43     16.92 o 
   4   6   6      207.88      184.47     20.32 o 
   5   6   6       64.77       79.72     12.74 o 
   6   6   6       12.47       14.19      6.46 o 
   7   6   6        0.63       -0.78      3.79 o 
   8   6   6       29.53       38.02      6.97 o 
 -10   7   6        0.04        1.35      3.42 o 
  -9   7   6        1.96        1.78      4.70 o 
  -8   7   6        5.93        3.54      4.06 o 
  -7   7   6       25.77       31.20      5.11 o 
  -6   7   6       13.13       13.16      3.06 o 
  -5   7   6        3.87        0.39      1.92 o 
  -4   7   6      254.07      244.01     60.63 o 
  -3   7   6        4.01        4.95      2.88 o 
  -2   7   6       16.98       24.39      3.20 o 
  -1   7   6       20.15       22.26      2.93 o 
   0   7   6        0.47        1.66      2.48 o 
   1   7   6        6.59        3.76      5.78 o 
   2   7   6       38.11       28.30     14.99 o 
   3   7   6        2.18        3.10      2.88 o 
   4   7   6      236.88      199.94     83.62 o 
   5   7   6        8.80        5.34      3.76 o 
   6   7   6        0.63       -1.22      3.54 o 
   7   7   6        1.91       -5.17      3.45 o 
  -8   8   6       10.72        6.09      4.94 o 
  -7   8   6      117.85      154.55     14.46 o 
  -6   8   6        0.02        0.94      2.49 o 
  -5   8   6       45.55       37.71     21.50 o 
  -4   8   6      474.17      356.89    154.10 o 
  -3   8   6        9.82       11.35      2.71 o 
  -2   8   6        0.12       -0.13      1.63 o 
  -1   8   6       24.52       31.77      4.65 o 
   0   8   6        9.10        8.99      3.10 o 
   1   8   6       38.19       20.47     21.11 o 
   2   8   6      254.47      175.51    132.64 o 
   3   8   6        0.70        0.52      2.81 o 
   4   8   6        3.61       -2.52      2.83 o 
   5   8   6      143.25      129.22     57.78 o 
  -6   9   6        9.77       16.48      6.07 o 
  -5   9   6       43.10       48.14      8.58 o 
  -4   9   6        5.05       -0.65      2.66 o 
  -3   9   6       87.67       82.10     16.42 o 
  -2   9   6        3.15        4.68      2.90 o 
  -1   9   6        0.43        1.35      2.37 o 
   0   9   6       20.38       22.33      4.32 o 
   1   9   6        9.16       17.04      5.86 o 
   2   9   6       67.54       38.95     32.13 o 
   3   9   6        7.68        3.64      3.24 o 
 -13   1   7       41.62       39.48      6.29 o 
 -12   1   7        9.05       13.02      2.96 o 
 -11   1   7      110.16      107.42      5.99 o 
 -10   1   7      192.37      187.97      7.92 o 
  -9   1   7       31.00       30.54      3.21 o 
  -8   1   7      124.30      115.42      5.43 o 
  -7   1   7      596.35      560.73     16.43 o 
  -6   1   7       25.39       32.77      2.60 o 
  -5   1   7      148.23      140.33      4.94 o 
  -4   1   7      257.07      252.49      6.38 o 
  -3   1   7     1010.42     1167.16     25.26 o 
  -2   1   7      355.45      300.82      8.28 o 
  -1   1   7      786.24      863.78     19.07 o 
   0   1   7     1144.43     1156.91     25.20 o 
   1   1   7     2326.28     2417.49     51.35 o 
   2   1   7      499.30      422.39      9.31 o 
   3   1   7      376.19      406.56      9.14 o 
   4   1   7      322.12      297.31      7.98 o 
   5   1   7      469.05      450.99     12.75 o 
   6   1   7      209.63      214.48      9.35 o 
   7   1   7        4.16        0.64      1.93 o 
   8   1   7      218.63      206.53      7.80 o 
   9   1   7       47.01       50.12      4.79 o 
  10   1   7       10.80       23.86      5.09 o 
 -13   2   7       19.40       16.99      3.64 o 
 -12   2   7       25.45       22.05      3.91 o 
 -11   2   7        0.06        0.91      2.21 o 
 -10   2   7        3.22        3.91      2.20 o 
  -9   2   7      141.17      133.25      6.30 o 
  -8   2   7        5.55        5.93      3.53 o 
  -7   2   7      530.67      505.34     15.18 o 
  -6   2   7     1652.01     1639.71     49.49 o 
  -5   2   7     1335.49     1444.56     35.75 o 
  -4   2   7      380.25      402.40     13.56 o 
  -3   2   7      121.47       97.91      3.74 o 
  -2   2   7     1245.07     1317.93     37.43 o 
  -1   2   7      556.82      623.23     16.36 o 
   0   2   7      962.31      903.62     22.97 o 
   1   2   7      420.29      417.36     11.44 o 
   2   2   7        9.67        5.80      0.93 o 
   3   2   7        5.80        8.13      1.30 o 
   4   2   7       14.83       11.11      1.58 o 
   5   2   7        0.42       -0.85      1.16 o 
   6   2   7      159.39      153.86      6.08 o 
   7   2   7       20.43       22.60      2.74 o 
   8   2   7       19.81       17.01      2.66 o 
   9   2   7      135.12      145.73      9.56 o 
  10   2   7       61.07       63.73     11.17 o 
 -13   3   7        1.45        8.28      3.08 o 
 -12   3   7        8.66       10.64      3.15 o 
 -11   3   7        5.64        3.26      2.35 o 
 -10   3   7       11.86       11.83      2.61 o 
  -9   3   7       32.94       25.02      3.44 o 
  -8   3   7       51.32       52.10      4.57 o 
  -7   3   7       16.15       14.29      2.70 o 
  -6   3   7       37.05       46.58      3.90 o 
  -5   3   7      141.03      147.20      6.63 o 
  -4   3   7       41.83       46.99      3.43 o 
  -3   3   7       14.58       22.28      2.27 o 
  -2   3   7      801.55      993.10     28.56 o 
  -1   3   7        2.36        6.69      1.65 o 
   0   3   7      554.62      590.01     15.81 o 
   1   3   7      210.58      207.14      6.59 o 
   2   3   7       84.86       88.72      4.59 o 
   3   3   7       18.13       19.39      3.45 o 
   4   3   7      161.57      148.35     14.27 o 
   5   3   7      223.93      209.87      8.80 o 
   6   3   7        8.87        8.81      2.14 o 
   7   3   7        9.48       10.04      4.08 o 
   8   3   7       16.21       15.43      3.01 o 
   9   3   7        2.17        1.29      2.78 o 
  10   3   7       12.74       24.53      8.90 o 
 -12   4   7       14.82       18.52      4.51 o 
 -11   4   7        4.65        6.69      3.57 o 
 -10   4   7       20.94       25.55      5.38 o 
  -9   4   7      255.69      249.93     10.84 o 
  -8   4   7       84.86       92.49      5.80 o 
  -7   4   7       28.86       36.54      3.74 o 
  -6   4   7      172.42      180.23      7.95 o 
  -5   4   7       17.57       22.77      5.22 o 
  -4   4   7        1.09        1.37      1.34 o 
  -3   4   7      605.29      615.85     32.74 o 
  -2   4   7      228.15      201.71     18.06 o 
  -1   4   7      738.67      703.99     27.96 o 
   0   4   7     3743.76     4085.65    118.56 o 
   1   4   7        4.50        1.30      1.07 o 
   2   4   7       16.93       21.39      2.72 o 
   3   4   7      309.00      264.34     28.58 o 
   4   4   7      143.25      143.85     11.98 o 
   5   4   7       13.68       14.06      4.22 o 
   6   4   7      233.93      226.83     19.68 o 
   7   4   7       98.87       95.62     11.09 o 
   8   4   7        1.73       -1.03      2.61 o 
   9   4   7      182.42      199.56     16.03 o 
 -11   5   7        0.20        1.30      3.62 o 
 -10   5   7        5.92       10.19      3.79 o 
  -9   5   7        6.88        5.63      2.64 o 
  -8   5   7        5.43        5.49      2.80 o 
  -7   5   7      199.41      209.53      9.31 o 
  -6   5   7      131.15      148.44      7.27 o 
  -5   5   7      880.47      943.80     29.92 o 
  -4   5   7       35.64       49.16      4.33 o 
  -3   5   7        1.28        0.75      1.89 o 
  -2   5   7       98.02       93.98      6.30 o 
  -1   5   7      254.56      239.42     22.33 o 
   0   5   7      156.99      176.19      7.42 o 
   1   5   7       11.90       13.57      3.93 o 
   2   5   7       92.10       70.52     35.60 o 
   3   5   7       11.37        5.43      4.30 o 
   4   5   7       17.49       13.57      5.04 o 
   5   5   7        0.50       -1.26      1.99 o 
   6   5   7       10.15       13.07      3.23 o 
   7   5   7        4.82        5.95      2.58 o 
   8   5   7       99.68      105.05     14.11 o 
 -11   6   7        0.01        0.43      3.41 o 
 -10   6   7        1.78       -1.07      4.05 o 
  -9   6   7        0.02       -2.81      2.49 o 
  -8   6   7       18.56       17.31      3.45 o 
  -7   6   7        7.26        6.44      3.48 o 
  -6   6   7       50.30       51.39      4.43 o 
  -5   6   7      114.27      133.17      8.60 o 
  -4   6   7        4.19        3.77      2.59 o 
  -3   6   7       86.51       80.73     17.26 o 
  -2   6   7        1.98        4.71      1.89 o 
  -1   6   7      390.21      383.85     13.96 o 
   0   6   7        0.42       -0.32      1.90 o 
   1   6   7      174.91      144.58     19.78 o 
   2   6   7       23.05       14.22     11.99 o 
   3   6   7      512.91      340.66    220.30 o 
   4   6   7       18.94       11.86      6.65 o 
   5   6   7        0.22        0.13      3.21 o 
   6   6   7       43.34       33.99      7.10 o 
   7   6   7       43.18       36.92     10.24 o 
  -9   7   7        1.80        4.11      4.51 o 
  -8   7   7       66.45       76.09      9.96 o 
  -7   7   7       47.14       53.93     10.01 o 
  -6   7   7       44.60       42.96      5.48 o 
  -5   7   7      101.91       91.63     53.74 o 
  -4   7   7      804.37      449.14    318.18 o 
  -3   7   7      317.76      241.03     76.00 o 
  -2   7   7      267.13      255.72     22.20 o 
  -1   7   7      544.17      523.17     46.85 o 
   0   7   7       40.33       38.23      4.97 o 
   1   7   7       44.23       50.64      5.61 o 
   2   7   7       25.84       14.58      7.48 o 
   3   7   7       46.17       28.65     20.75 o 
   4   7   7       69.96       66.59     33.58 o 
   5   7   7       93.89       81.92     38.07 o 
   6   7   7       43.71       45.26     20.02 o 
  -8   8   7       23.44       24.53      7.15 o 
  -7   8   7        6.81        7.22      4.82 o 
  -6   8   7       19.77       22.60      4.69 o 
  -5   8   7       37.33       23.97     22.54 o 
  -4   8   7        5.17        4.08      3.11 o 
  -3   8   7      161.53      146.17     24.33 o 
  -2   8   7        3.68        3.44      2.19 o 
  -1   8   7        3.15        1.29      2.39 o 
   0   8   7       15.97       15.16      3.94 o 
   1   8   7      226.09      237.71     13.13 o 
   2   8   7        3.19       -0.63      2.65 o 
   3   8   7       16.57       11.77      4.21 o 
   4   8   7        0.03       -1.60      3.27 o 
   5   8   7       11.69        8.09      4.44 o 
  -5   9   7        1.04       -0.79      2.67 o 
  -4   9   7        1.66        2.21      2.43 o 
  -3   9   7       19.15       16.48      3.77 o 
  -2   9   7        9.98        6.80      4.67 o 
  -1   9   7        1.74        5.87      3.12 o 
   0   9   7       68.97       78.44      7.43 o 
   1   9   7       18.91       17.83      4.36 o 
   2   9   7      139.65      167.04     25.86 o 
 -13   0   8       18.33       21.39      6.11 o 
 -12   0   8       59.53       68.26      7.53 o 
 -11   0   8       13.33       16.79      4.33 o 
 -10   0   8        2.73       -0.15      2.72 o 
  -9   0   8       25.54       29.30      4.46 o 
  -8   0   8      122.43      125.80      8.03 o 
  -7   0   8       10.87        8.13      2.57 o 
  -6   0   8        2.35        1.64      1.66 o 
  -5   0   8       12.33       14.37      1.66 o 
  -4   0   8     9494.96     9411.74    304.85 o 
  -3   0   8       11.74       15.09      3.51 o 
  -2   0   8     2813.19     3030.01     99.76 o 
  -1   0   8      175.27      169.69      7.69 o 
   0   0   8      989.42     1147.30     32.55 o 
   1   0   8      253.70      259.36      8.70 o 
   2   0   8      782.55      816.73     24.06 o 
   3   0   8      127.83      118.51      5.19 o 
   4   0   8        1.93        0.13      3.59 o 
   5   0   8      269.24      263.11     12.07 o 
   6   0   8       41.96       38.44      4.61 o 
   7   0   8      480.74      495.03     23.27 o 
   8   0   8        4.34        5.99      3.54 o 
   9   0   8        0.27        2.96      2.98 o 
 -13   1   8        4.73        8.38      3.20 o 
 -12   1   8       22.23       21.29      3.68 o 
 -11   1   8        0.21       -0.68      1.90 o 
 -10   1   8      350.58      358.36     12.43 o 
  -9   1   8      891.88      885.19     25.21 o 
  -8   1   8        8.64       11.86      2.33 o 
  -7   1   8       17.43       18.75      2.77 o 
  -6   1   8        3.72        5.66      1.48 o 
  -5   1   8        1.12        2.97      0.89 o 
  -4   1   8       93.02      100.96      5.34 o 
  -3   1   8       38.09       40.00      2.33 o 
  -2   1   8       30.41       46.40      2.48 o 
  -1   1   8       62.55       66.67      2.58 o 
   0   1   8      212.66      220.90      5.92 o 
   1   1   8       93.77       99.12      3.30 o 
   2   1   8        0.45        0.29      0.72 o 
   3   1   8      193.11      169.33      5.23 o 
   4   1   8       20.04       20.16      1.95 o 
   5   1   8      144.46      148.24      5.89 o 
   6   1   8        3.08        4.75      1.87 o 
   7   1   8       42.43       35.39      3.80 o 
   8   1   8      108.87      100.78      6.02 o 
   9   1   8       11.64       14.70      6.68 o 
  10   1   8        0.79        3.86      6.04 o 
 -13   2   8        3.81        2.41      2.48 o 
 -12   2   8        4.60        6.04      2.41 o 
 -11   2   8       14.63       16.98      3.17 o 
 -10   2   8        5.33       13.11      2.76 o 
  -9   2   8      523.49      522.78     16.36 o 
  -8   2   8      190.26      189.17      7.54 o 
  -7   2   8       27.39       25.99      3.24 o 
  -6   2   8     2082.27     2253.58     73.28 o 
  -5   2   8     1091.68     1063.55     26.94 o 
  -4   2   8        9.98        6.65      1.07 o 
  -3   2   8       21.70       25.62      1.96 o 
  -2   2   8       90.24      125.42      4.48 o 
  -1   2   8        0.31        0.52      0.88 o 
   0   2   8       69.04       71.29      3.18 o 
   1   2   8      142.92      153.04      4.70 o 
   2   2   8       43.48       40.00      2.68 o 
   3   2   8      614.03      640.04     16.92 o 
   4   2   8      640.76      656.53     17.55 o 
   5   2   8      168.72      154.35      6.02 o 
   6   2   8       72.46       71.26      4.69 o 
   7   2   8      165.08      152.09      7.37 o 
   8   2   8       16.05       13.58      3.04 o 
   9   2   8        9.51       13.45      3.93 o 
 -13   3   8       17.58       17.94      3.95 o 
 -12   3   8        4.01        3.47      2.53 o 
 -11   3   8       57.29       53.39      5.25 o 
 -10   3   8       57.30       69.08      6.99 o 
  -9   3   8       26.81       24.45      3.84 o 
  -8   3   8       61.30       67.27      5.20 o 
  -7   3   8      127.29      144.05      7.29 o 
  -6   3   8      243.58      238.79      9.72 o 
  -5   3   8      138.44      147.56      6.75 o 
  -4   3   8      432.01      467.95     19.87 o 
  -3   3   8     1801.94     1974.89     72.20 o 
  -2   3   8       72.92       59.56     23.50 o 
  -1   3   8       62.99       47.78      3.69 o 
   0   3   8      281.23      273.82      8.45 o 
   1   3   8       57.16       51.37      2.88 o 
   2   3   8      640.73      689.65     21.29 o 
   3   3   8      959.52      961.46     28.89 o 
   4   3   8      121.38      129.80      6.44 o 
   5   3   8      495.62      363.91     89.94 o 
   6   3   8      538.63      597.27     19.10 o 
   7   3   8       81.86       76.77      5.16 o 
   8   3   8        6.00        1.88      2.80 o 
   9   3   8       68.17       71.84      7.17 o 
 -12   4   8        0.60       -0.21      2.90 o 
 -11   4   8        3.05        3.18      3.02 o 
 -10   4   8        0.86        0.71      2.20 o 
  -9   4   8        0.00        3.65      2.22 o 
  -8   4   8       11.87       11.85      2.82 o 
  -7   4   8     1280.51     1406.48     53.10 o 
  -6   4   8      386.54      379.78     16.82 o 
  -5   4   8      238.50      216.83     15.87 o 
  -4   4   8       95.27       89.76      6.48 o 
  -2   4   8        4.36        1.73      3.46 o 
  -1   4   8       24.19       22.28      3.51 o 
   0   4   8        1.55        0.53      1.08 o 
   1   4   8      936.89      980.96     29.48 o 
   2   4   8       46.42       49.16      4.39 o 
   3   4   8       73.33       92.48      5.37 o 
   4   4   8      514.07      330.05    183.29 o 
   5   4   8      366.13      381.00     25.38 o 
   6   4   8        7.79        8.04      2.86 o 
   7   4   8        0.07       -1.71      2.90 o 
   8   4   8       54.84       55.18      4.97 o 
 -11   5   8        0.01        2.57      2.96 o 
 -10   5   8       64.43       72.39     15.65 o 
  -9   5   8      142.68      166.03      8.52 o 
  -8   5   8        7.21        4.08      2.40 o 
  -7   5   8      304.91      320.21     15.71 o 
  -6   5   8      292.02      308.15     15.02 o 
  -5   5   8      475.22      522.72     32.15 o 
  -4   5   8      102.35      117.82      7.61 o 
  -3   5   8       93.79       73.45     37.76 o 
  -2   5   8       91.22       94.16      9.07 o 
  -1   5   8      117.79       95.49      8.89 o 
   0   5   8      230.11      219.89     21.27 o 
   1   5   8      229.43      236.57     12.16 o 
   2   5   8        0.56        0.32      2.16 o 
   3   5   8       11.67       13.78      6.39 o 
   4   5   8       10.20        9.55      3.56 o 
   5   5   8       26.97       28.73      5.69 o 
   6   5   8        8.23       11.45      3.26 o 
   7   5   8        0.69        1.77      2.51 o 
   8   5   8        5.42       -0.48      4.83 o 
 -10   6   8        1.20        0.25      3.44 o 
  -9   6   8        1.83        0.05      3.26 o 
  -8   6   8       31.19       34.64      5.28 o 
  -7   6   8      176.37      192.85     11.39 o 
  -6   6   8      340.27      349.31     16.86 o 
  -5   6   8      108.75      123.83      8.33 o 
  -4   6   8        9.25       13.87      8.49 o 
  -3   6   8       77.87       64.10     19.97 o 
  -2   6   8       76.63       68.81      5.87 o 
  -1   6   8        1.01        4.20      1.81 o 
   0   6   8       53.82       51.10      5.52 o 
   1   6   8      393.85      411.16     37.87 o 
   2   6   8      270.02      292.94     33.88 o 
   3   6   8      112.73       90.41     59.87 o 
   4   6   8      125.25      112.81     70.99 o 
   5   6   8        2.20       -0.93      3.16 o 
   6   6   8        0.01       -1.58      3.57 o 
   7   6   8        9.31        8.31      6.02 o 
  -9   7   8        8.86        5.29      4.41 o 
  -8   7   8        8.80       17.43      5.84 o 
  -7   7   8       16.06       25.87      4.77 o 
  -6   7   8       48.21       46.92      5.84 o 
  -5   7   8        0.15        0.86      2.52 o 
  -4   7   8      131.05      102.63     51.76 o 
  -3   7   8        8.75       15.78      5.99 o 
  -2   7   8        4.92        4.81      2.18 o 
  -1   7   8       39.80       42.30     15.08 o 
   0   7   8       18.05       20.90      4.28 o 
   1   7   8       29.03       34.01      5.06 o 
   2   7   8       13.33       18.86      4.43 o 
   3   7   8        0.00        2.85      3.31 o 
   4   7   8        5.17        2.10      3.60 o 
   5   7   8       69.52       48.21     29.51 o 
   6   7   8        4.89        6.49      4.61 o 
  -8   8   8      131.14      145.20     14.74 o 
  -7   8   8        4.39        6.59      3.39 o 
  -6   8   8       92.70      111.57      8.95 o 
  -5   8   8       54.41       61.77      6.72 o 
  -4   8   8       48.06       52.43     29.69 o 
  -3   8   8       42.57       37.00      6.60 o 
  -2   8   8      189.06      136.84     62.25 o 
  -1   8   8        0.45        3.85      2.86 o 
   0   8   8       97.04       94.68     26.71 o 
   1   8   8      125.70      147.65      9.92 o 
   2   8   8        6.83       16.00      4.49 o 
   3   8   8        2.50       -0.46      3.10 o 
   4   8   8      166.89      137.75    111.38 o 
  -5   9   8        4.34        4.84      3.33 o 
  -4   9   8      163.17      154.47     50.14 o 
  -3   9   8       73.40       63.70     35.94 o 
  -2   9   8        1.56        0.76      2.78 o 
  -1   9   8       56.47       55.70     15.23 o 
   0   9   8       11.59       12.50      4.69 o 
   1   9   8        0.59       -0.90      2.59 o 
 -13   1   9        2.38        3.71      2.66 o 
 -12   1   9       24.54       22.54      3.57 o 
 -11   1   9       19.27       21.89      3.34 o 
 -10   1   9        0.14        0.17      1.84 o 
  -9   1   9      423.04      425.90     13.83 o 
  -8   1   9      667.64      658.01     19.29 o 
  -7   1   9       81.69       75.87      4.10 o 
  -6   1   9      228.31      213.39      8.72 o 
  -5   1   9      114.17      102.01      3.46 o 
  -4   1   9      846.45      875.95     19.59 o 
  -3   1   9      384.57      332.42      9.29 o 
  -2   1   9     1085.34     1099.81     26.93 o 
  -1   1   9        8.76        8.84      1.46 o 
   0   1   9      984.74      931.33     20.91 o 
   1   1   9      685.80      650.56     15.11 o 
   2   1   9        4.79        5.53      1.46 o 
   3   1   9       35.52       36.19      2.72 o 
   4   1   9       93.20       90.72      5.04 o 
   5   1   9       19.65       19.25      2.93 o 
   6   1   9        1.25        2.83      2.02 o 
   7   1   9      185.88      186.21      8.43 o 
   8   1   9        0.29        0.79      2.27 o 
   9   1   9       57.14       54.36      6.06 o 
 -13   2   9       33.46       32.55      6.89 o 
 -12   2   9       20.02       18.39      3.45 o 
 -11   2   9        7.04        8.31      2.58 o 
 -10   2   9        6.33        7.12      2.48 o 
  -9   2   9      316.12      323.38     11.41 o 
  -8   2   9        5.63        3.05      2.18 o 
  -7   2   9      340.06      354.90     13.32 o 
  -6   2   9      264.25      298.22     11.35 o 
  -5   2   9      872.33      910.46     26.92 o 
  -4   2   9      215.45      226.46      6.96 o 
  -3   2   9      435.40      456.45     12.28 o 
  -2   2   9      694.60      658.09     17.33 o 
  -1   2   9      598.51      650.27     15.20 o 
   0   2   9       39.99       40.45      2.26 o 
   1   2   9       13.95       19.20      1.72 o 
   2   2   9      482.83      454.07     12.65 o 
   3   2   9       13.32       13.48      2.05 o 
   4   2   9      214.71      207.47      7.34 o 
   5   2   9       57.70       55.77      4.35 o 
   6   2   9      214.42      190.23      8.36 o 
   7   2   9       62.78       58.82      6.61 o 
   8   2   9       73.29       78.61      6.83 o 
   9   2   9       12.98       22.28      6.71 o 
 -12   3   9       17.77       24.05      4.97 o 
 -11   3   9       51.06       48.33     10.20 o 
 -10   3   9       41.05       40.12      5.01 o 
  -9   3   9       60.18       63.24      5.47 o 
  -8   3   9      458.74      457.49     16.91 o 
  -7   3   9        9.01        9.97      2.67 o 
  -6   3   9      157.27      172.65     10.05 o 
  -5   3   9      231.59      239.94     12.24 o 
  -4   3   9       45.04       39.94      4.52 o 
  -3   3   9      355.59      349.28     15.36 o 
  -2   3   9      236.48      279.01      8.79 o 
  -1   3   9        0.63        1.88      1.22 o 
   0   3   9       27.43       30.45      2.44 o 
   1   3   9      225.66      208.75      8.24 o 
   2   3   9       98.83      111.06      8.54 o 
   3   3   9        0.68        2.23      1.45 o 
   4   3   9      186.22      188.26      7.07 o 
   5   3   9        0.08        0.39      1.53 o 
   6   3   9        5.10        2.23      3.84 o 
   7   3   9        2.05        6.16      2.41 o 
   8   3   9        9.00        6.95      2.57 o 
 -12   4   9        9.01        8.19      3.69 o 
 -11   4   9       49.38       54.62      5.51 o 
 -10   4   9       53.24       61.23      8.76 o 
  -9   4   9        6.89        5.43      3.56 o 
  -8   4   9      489.31      498.85     31.52 o 
  -7   4   9      149.08      173.54     16.97 o 
  -6   4   9        6.46        9.71      3.47 o 
  -5   4   9      138.28      144.61      8.90 o 
  -4   4   9      327.80      318.20     16.47 o 
  -3   4   9       18.90       21.14      3.60 o 
  -2   4   9        0.24        0.42      1.44 o 
  -1   4   9      519.16      386.78    136.32 o 
   0   4   9       60.96       53.63      3.98 o 
   1   4   9      321.48      298.17     11.09 o 
   2   4   9      286.96      316.99     11.74 o 
   3   4   9       43.00       39.29      3.87 o 
   4   4   9       22.30       26.67      3.49 o 
   5   4   9      275.92      287.10     16.47 o 
   6   4   9       91.78      106.33      6.22 o 
   7   4   9       18.78       23.07      4.07 o 
   8   4   9      258.95      283.56     13.83 o 
 -11   5   9       15.34       10.13      5.44 o 
 -10   5   9       18.47       24.88      7.12 o 
  -9   5   9      103.83      116.71     12.28 o 
  -8   5   9      174.92      177.34     10.78 o 
  -7   5   9       40.02       48.58      5.66 o 
  -6   5   9        7.54        9.17      3.27 o 
  -5   5   9       27.88       23.25      3.94 o 
  -4   5   9        2.83        2.78      2.50 o 
  -3   5   9      335.95      196.27    126.66 o 
  -2   5   9      128.93      112.03     28.26 o 
  -1   5   9       46.67       38.33      4.15 o 
   0   5   9       34.48       31.50      4.40 o 
   1   5   9       30.30       29.01      4.37 o 
   2   5   9       42.85       49.93      4.31 o 
   3   5   9       27.97       34.53      5.00 o 
   4   5   9        3.73        6.40      2.48 o 
   5   5   9        2.60        1.63      2.36 o 
   6   5   9      182.69      199.99     18.39 o 
   7   5   9       95.35      104.10      6.48 o 
 -10   6   9        0.03        0.70      3.86 o 
  -9   6   9       31.63       29.75      5.13 o 
  -8   6   9       30.83       34.49      5.24 o 
  -7   6   9        4.53        4.13      2.83 o 
  -6   6   9      397.54      406.23     36.55 o 
  -5   6   9       69.50       77.04      8.08 o 
  -4   6   9      179.60      212.78     11.81 o 
  -3   6   9       27.16       16.58      6.52 o 
  -2   6   9       53.05       44.03     12.25 o 
  -1   6   9       59.72       65.29     17.48 o 
   0   6   9       13.53       20.63      4.06 o 
   1   6   9        0.93        2.52      2.61 o 
   2   6   9       45.60       43.60      5.63 o 
   3   6   9      199.31      202.25     18.36 o 
   4   6   9        1.82        0.53      4.00 o 
   5   6   9       79.54      101.35     10.30 o 
   6   6   9       95.49       59.80     47.87 o 
  -9   7   9       12.50        8.33      4.92 o 
  -8   7   9        0.68        4.03      3.16 o 
  -7   7   9       36.46       30.29      5.20 o 
  -6   7   9       93.17      101.94     17.76 o 
  -5   7   9       11.94       18.18      5.09 o 
  -4   7   9        2.83        0.41      2.28 o 
  -3   7   9        1.04        4.99      2.26 o 
  -2   7   9       83.12       79.58     15.46 o 
  -1   7   9        0.42        0.05      2.44 o 
   0   7   9       98.07      104.16     30.94 o 
   1   7   9       70.98       77.28     16.21 o 
   2   7   9       24.82       38.72      5.77 o 
   3   7   9      107.67      125.09      9.45 o 
   4   7   9      197.06      234.31     14.13 o 
   5   7   9       31.53       30.83      6.11 o 
  -7   8   9       18.10       21.30      4.96 o 
  -6   8   9       38.48       32.36      6.52 o 
  -5   8   9       28.61       19.99      4.51 o 
  -4   8   9       11.28        6.51      4.90 o 
  -3   8   9      114.89      100.20     28.06 o 
  -2   8   9        6.20        7.72      3.64 o 
  -1   8   9        7.27        6.92      3.81 o 
   0   8   9        3.46        2.91      3.07 o 
   1   8   9       41.41       44.85     13.13 o 
   2   8   9       10.61       12.58      4.13 o 
   3   8   9       18.17       27.72      5.75 o 
  -3   9   9        0.25        0.42      3.20 o 
  -2   9   9        7.23        6.29      3.65 o 
  -1   9   9        0.18        2.26      3.14 o 
 -13   0  10       15.28       15.46      5.54 o 
 -12   0  10      303.66      303.35     16.68 o 
 -11   0  10      460.49      433.79     20.89 o 
 -10   0  10      279.28      303.02     15.64 o 
  -9   0  10        5.77        4.67      2.73 o 
  -8   0  10      700.93      642.89     26.78 o 
  -7   0  10       20.64       18.21      3.25 o 
  -6   0  10       35.20       30.74      3.86 o 
  -5   0  10       87.96       83.95      5.08 o 
  -4   0  10      130.45      154.47     10.30 o 
  -3   0  10        1.34        1.54      1.70 o 
  -2   0  10     1147.71     1116.06     38.91 o 
  -1   0  10      350.30      300.11     12.51 o 
   0   0  10       11.23       10.56      2.32 o 
   1   0  10       93.49       95.91      5.78 o 
   2   0  10        1.57        0.09      1.50 o 
   3   0  10      774.46      762.52     38.21 o 
   4   0  10      178.98      174.46     12.79 o 
   5   0  10      586.84      506.44     27.97 o 
   6   0  10      579.30      526.94     29.34 o 
   7   0  10      140.13      126.74     11.60 o 
   8   0  10        0.26       -1.08      3.41 o 
 -13   1  10       30.19       33.97      4.42 o 
 -12   1  10       24.88       26.16      3.80 o 
 -11   1  10        9.23        9.64      2.69 o 
 -10   1  10      483.11      474.77     15.51 o 
  -9   1  10      130.39      132.93      6.36 o 
  -8   1  10      318.94      291.07     10.12 o 
  -7   1  10        7.85        8.66      2.23 o 
  -6   1  10      264.73      271.93      9.85 o 
  -5   1  10       72.64       67.75      3.24 o 
  -4   1  10      118.86      129.79      4.78 o 
  -3   1  10       71.22       59.15      3.10 o 
  -2   1  10        2.29        1.46      0.94 o 
  -1   1  10       16.24       18.29      1.58 o 
   0   1  10        2.49        5.07      1.17 o 
   1   1  10       11.30       14.51      1.88 o 
   2   1  10       64.48       67.64      5.31 o 
   3   1  10       18.37       13.03      2.26 o 
   4   1  10       93.33       87.19      6.21 o 
   5   1  10        2.12        7.81      3.81 o 
   6   1  10      236.46      211.68     16.73 o 
   7   1  10        2.21        1.54      2.33 o 
   8   1  10        0.94       -1.52      2.29 o 
 -13   2  10       69.44       76.91      6.08 o 
 -12   2  10        4.63        6.57      2.69 o 
 -11   2  10      148.22      137.06      7.06 o 
 -10   2  10      260.60      259.80     13.32 o 
  -9   2  10       99.34      102.34      6.57 o 
  -8   2  10       11.98       12.45      3.74 o 
  -7   2  10      170.28      156.66      9.72 o 
  -6   2  10       20.86       17.47      4.68 o 
  -5   2  10      370.37      383.34     10.72 o 
  -4   2  10       76.69       81.46      3.67 o 
  -3   2  10       40.67       49.66      2.88 o 
  -2   2  10      251.38      268.71      8.87 o 
  -1   2  10      769.59      750.70     17.43 o 
   0   2  10      171.53      181.13      5.54 o 
   1   2  10      218.85      189.89     26.49 o 
   2   2  10     1071.03      939.34    116.57 o 
   3   2  10      660.73      611.26     37.35 o 
   4   2  10      150.08      150.52      6.97 o 
   5   2  10        5.46        5.65      2.34 o 
   6   2  10       10.68       11.27      3.35 o 
   7   2  10       13.34       13.90      3.55 o 
   8   2  10        3.16        2.55      2.71 o 
 -12   3  10       22.95       30.34      5.68 o 
 -11   3  10       15.42        6.53      4.13 o 
 -10   3  10        0.15       -0.04      3.11 o 
  -9   3  10      295.14      306.04     16.22 o 
  -8   3  10      723.25      639.55     27.79 o 
  -7   3  10      400.94      381.36     20.33 o 
  -6   3  10       16.90       22.02      4.20 o 
  -5   3  10      142.87      157.38      6.74 o 
  -4   3  10      168.17      194.85      7.79 o 
  -3   3  10       49.10       49.91      3.06 o 
  -2   3  10      254.21      249.70     11.01 o 
  -1   3  10      221.71      204.61      6.21 o 
   0   3  10       21.78       20.69      2.75 o 
   1   3  10      813.59      736.02    104.92 o 
   2   3  10     2006.62     1901.21    149.96 o 
   3   3  10      211.41      216.49      7.75 o 
   4   3  10       46.10       53.57      3.85 o 
   5   3  10      302.27      290.35     12.28 o 
   6   3  10        1.60        0.64      2.04 o 
   7   3  10      108.38      117.78      6.81 o 
   8   3  10      173.88      194.68      9.37 o 
 -12   4  10       14.32       11.29      5.59 o 
 -11   4  10      218.89      232.75     14.00 o 
 -10   4  10       66.37       58.89     15.28 o 
  -9   4  10      126.23      142.70     13.69 o 
  -8   4  10      130.46      122.68     11.11 o 
  -7   4  10      263.91      268.50     16.89 o 
  -6   4  10      155.16      148.81      9.52 o 
  -5   4  10        3.82        3.28      2.54 o 
  -4   4  10        8.95        8.37      2.94 o 
  -3   4  10       23.68       32.64      4.43 o 
  -2   4  10        8.40        5.25      2.18 o 
  -1   4  10       50.63       47.37      9.57 o 
   0   4  10       69.00       64.99      9.00 o 
   1   4  10       13.05       10.10      2.93 o 
   2   4  10      104.66      114.14     10.98 o 
   3   4  10      422.85      407.35     14.69 o 
   4   4  10       29.87       28.00      3.13 o 
   5   4  10      129.66      137.23      6.29 o 
   6   4  10        7.68       10.35      2.78 o 
   7   4  10        0.00        0.95      2.24 o 
 -11   5  10       67.94       45.37      8.78 o 
 -10   5  10       90.88       88.11      9.55 o 
  -9   5  10       87.18       85.99      7.40 o 
  -8   5  10       37.38       25.45      4.72 o 
  -7   5  10        1.06       -0.28      2.23 o 
  -6   5  10       54.58       38.21     10.92 o 
  -5   5  10       16.81       13.86      3.29 o 
  -4   5  10       50.67       58.57      8.63 o 
  -3   5  10       70.49       81.60      9.69 o 
  -2   5  10      158.28      122.34     76.15 o 
  -1   5  10       89.64       76.71     18.43 o 
   0   5  10       13.07       10.66      3.23 o 
   1   5  10        0.03       -1.01      1.58 o 
   2   5  10       13.65       14.22      3.08 o 
   3   5  10      585.35      571.14     46.00 o 
   4   5  10       18.46       24.24      3.81 o 
   5   5  10        7.33       10.67      3.11 o 
   6   5  10        0.01       -0.64      2.04 o 
 -10   6  10        8.15        5.67      4.19 o 
  -9   6  10      106.43      104.76      9.25 o 
  -8   6  10        1.45        4.26      3.02 o 
  -7   6  10      107.21      102.37     13.04 o 
  -6   6  10      124.42      109.36      8.14 o 
  -5   6  10        0.51        4.92      2.75 o 
  -4   6  10      123.32      130.51      8.72 o 
  -3   6  10      233.55      187.21     62.72 o 
  -2   6  10       86.14       77.38     20.19 o 
  -1   6  10       29.43       18.37      8.96 o 
   0   6  10       88.72       82.14     25.15 o 
   1   6  10       25.64       30.05      5.02 o 
   2   6  10        1.51        1.27      3.04 o 
   3   6  10       99.19      114.80     23.14 o 
   4   6  10        0.08        1.64      3.60 o 
   5   6  10        5.78        9.21      7.67 o 
  -8   7  10       24.07       30.34      7.37 o 
  -7   7  10        8.42       10.29      3.78 o 
  -6   7  10       79.66       74.78     27.46 o 
  -5   7  10        1.19        2.40      2.75 o 
  -4   7  10       13.52       11.88      3.54 o 
  -3   7  10        0.21       -1.38      1.86 o 
  -2   7  10        6.97        2.33      4.95 o 
  -1   7  10        0.01       -0.89      2.48 o 
   0   7  10       23.81       19.95      4.38 o 
   1   7  10        3.65        5.95      3.71 o 
   2   7  10        0.69       -0.75      3.39 o 
   3   7  10        9.95       14.47      4.64 o 
   4   7  10        3.68        7.93      4.25 o 
  -6   8  10       57.20       70.59     36.36 o 
  -5   8  10        5.68       10.16      4.10 o 
  -4   8  10       81.47       63.73     48.55 o 
  -3   8  10      134.77      102.99     70.96 o 
  -2   8  10        1.27        1.63      2.87 o 
  -1   8  10       41.91       35.92     13.42 o 
   0   8  10      139.45      130.26     48.68 o 
   1   8  10        0.00       -1.28      2.99 o 
   2   8  10       24.82       33.08      6.17 o 
 -13   1  11       32.12       37.64      4.62 o 
 -12   1  11        1.73        2.69      2.45 o 
 -11   1  11      101.39       95.36      5.87 o 
 -10   1  11       62.11       72.35      6.07 o 
  -9   1  11        5.28        5.83      2.53 o 
  -8   1  11      365.94      337.29     16.84 o 
  -7   1  11      333.26      323.42     15.97 o 
  -6   1  11      158.12      148.14      9.19 o 
  -5   1  11       27.14       32.33      2.46 o 
  -4   1  11      417.78      381.74     10.88 o 
  -3   1  11      281.30      294.16      8.90 o 
  -2   1  11        8.68       11.93      1.81 o 
  -1   1  11       76.29       77.99      3.78 o 
   0   1  11       25.00       24.28      2.65 o 
   1   1  11      887.24      854.31     24.96 o 
   2   1  11      209.21      218.44      9.09 o 
   3   1  11      136.97      144.22     13.30 o 
   4   1  11        8.21       15.52      3.25 o 
   5   1  11       11.28       13.98      3.42 o 
   6   1  11      217.05      215.65     11.25 o 
   7   1  11       29.89       27.80      4.59 o 
   8   1  11       15.47       11.11      4.38 o 
 -12   2  11       11.07        5.21      4.01 o 
 -11   2  11      168.42      155.48     11.29 o 
 -10   2  11      179.36      156.81     10.89 o 
  -9   2  11      388.28      376.43     19.10 o 
  -8   2  11       87.89       90.42      7.49 o 
  -7   2  11        0.23       -0.39      2.36 o 
  -6   2  11       49.62       47.18      5.39 o 
  -5   2  11      273.01      255.14      7.97 o 
  -4   2  11        5.07        6.29      1.54 o 
  -3   2  11      117.22      107.46      6.48 o 
  -2   2  11      632.23      615.43     14.76 o 
  -1   2  11      419.79      409.71     10.47 o 
   0   2  11      733.02      698.12     18.46 o 
   1   2  11       19.24       20.03      3.11 o 
   2   2  11      179.92      136.05     59.84 o 
   3   2  11       73.55       70.88     10.53 o 
   4   2  11       86.08       91.48      6.65 o 
   5   2  11       53.01       57.22      5.66 o 
   6   2  11       56.55       48.95      5.55 o 
   7   2  11       83.84       68.63      6.60 o 
 -12   3  11       56.78       67.44     10.90 o 
 -11   3  11       78.26       91.86      8.94 o 
 -10   3  11       41.88       47.76      6.94 o 
  -9   3  11        3.82        2.96      3.49 o 
  -8   3  11       12.15       15.85      4.28 o 
  -7   3  11        1.75        4.01      3.09 o 
  -6   3  11       63.28       67.41      8.98 o 
  -5   3  11        0.00        0.73      2.23 o 
  -4   3  11        2.01        0.92      1.23 o 
  -3   3  11      126.28      132.98      5.29 o 
  -2   3  11       43.91       48.13      2.84 o 
  -1   3  11       26.85       30.50      2.33 o 
   0   3  11        9.91        5.35      2.20 o 
   1   3  11      395.58      320.07     67.57 o 
   2   3  11      308.97      288.96     59.44 o 
   3   3  11      118.50      109.92     11.09 o 
   4   3  11      305.79      266.86     13.80 o 
   5   3  11       43.65       39.37      4.92 o 
   6   3  11       43.87       43.27      5.28 o 
   7   3  11        8.36        5.84      4.50 o 
 -11   4  11        0.81        4.13      3.79 o 
 -10   4  11        0.01        5.82      5.37 o 
  -9   4  11       29.35       34.19      5.79 o 
  -8   4  11       29.65       36.34     10.45 o 
  -7   4  11        2.49        3.72      2.81 o 
  -6   4  11      210.47      191.71     24.07 o 
  -5   4  11       91.26       92.61     14.37 o 
  -4   4  11        1.05       -1.70      1.90 o 
  -3   4  11      163.83      165.31      7.77 o 
  -2   4  11      100.13      111.61      5.10 o 
  -1   4  11        1.03        1.40      1.75 o 
   0   4  11       91.40       92.54      6.34 o 
   1   4  11      140.04      118.62     29.16 o 
   2   4  11       27.68       31.12      3.66 o 
   3   4  11      334.13      342.16     22.18 o 
   4   4  11      327.63      364.28     14.89 o 
   5   4  11        0.41        2.81      2.18 o 
   6   4  11        1.64        0.94      3.77 o 
 -11   5  11        6.49        9.93      3.97 o 
 -10   5  11        2.58        4.96      3.60 o 
  -9   5  11       24.56       20.92      5.83 o 
  -8   5  11       60.63       53.05      8.68 o 
  -7   5  11      109.53      113.69     26.07 o 
  -6   5  11        9.98        8.05      3.01 o 
  -5   5  11        3.34        1.25      5.71 o 
  -4   5  11       88.00      106.66     11.30 o 
  -3   5  11      150.50      160.74      9.84 o 
  -2   5  11       98.60       69.33     44.02 o 
  -1   5  11      250.62      150.35    103.48 o 
   0   5  11        0.29       -0.44      1.93 o 
   1   5  11       65.36       69.01     11.01 o 
   2   5  11       73.40       75.69      8.82 o 
   3   5  11      128.74      127.23     16.29 o 
   4   5  11      218.59      237.14     15.69 o 
   5   5  11       32.13       40.44      4.05 o 
   6   5  11       49.38       54.23      5.35 o 
  -9   6  11        4.86        6.85      3.69 o 
  -8   6  11        2.62        1.39      2.91 o 
  -7   6  11       28.85       23.65      4.68 o 
  -6   6  11        0.45        2.17      2.66 o 
  -5   6  11        0.87        1.38      2.50 o 
  -4   6  11       25.01       20.97      4.17 o 
  -3   6  11        0.09        2.97      2.14 o 
  -2   6  11        6.72        3.52      3.16 o 
  -1   6  11        0.00       -1.89      2.19 o 
   0   6  11        8.08        5.76      7.34 o 
   1   6  11       79.55       66.70     28.51 o 
   2   6  11      177.94      156.34     57.58 o 
   3   6  11        2.15        3.37      3.59 o 
   4   6  11       55.60       68.43      7.79 o 
   5   6  11       27.21       34.26      6.60 o 
  -8   7  11        7.19        3.25      3.05 o 
  -7   7  11       14.39       21.59      5.25 o 
  -6   7  11        9.44        3.65      2.99 o 
  -5   7  11        6.46        8.99      3.57 o 
  -4   7  11       22.88       30.15      4.00 o 
  -3   7  11        1.08       -0.75      2.52 o 
  -2   7  11       60.02       36.74     29.70 o 
  -1   7  11       82.76       78.54     45.28 o 
   0   7  11      162.63      151.20     81.48 o 
   1   7  11       37.49       39.23      9.86 o 
   2   7  11       66.05       87.50     19.87 o 
   3   7  11       38.80       44.93     11.33 o 
  -5   8  11        1.16        1.28      2.49 o 
  -4   8  11       13.16       12.07      4.24 o 
  -3   8  11       13.49       12.39      7.02 o 
  -2   8  11       21.84       15.21     13.72 o 
  -1   8  11        6.21        6.60      6.95 o 
   0   8  11        6.36        1.05      3.72 o 
 -12   0  12       98.64       96.44     14.03 o 
 -11   0  12       93.11      101.96     13.03 o 
 -10   0  12       50.49       44.31      9.76 o 
  -9   0  12       73.18       78.76     11.32 o 
  -8   0  12      129.91      120.58     12.51 o 
  -7   0  12        0.49       -1.88      3.66 o 
  -6   0  12       11.33       21.17      6.17 o 
  -5   0  12      399.95      388.62     15.76 o 
  -4   0  12       34.98       31.64      5.37 o 
  -3   0  12       97.96       99.36      6.37 o 
  -2   0  12       52.50       39.30      4.25 o 
  -1   0  12      531.38      539.46     21.15 o 
   0   0  12     4431.20     4244.36    140.91 o 
   1   0  12     1024.93      903.24     33.12 o 
   2   0  12      731.58      701.50     36.36 o 
   3   0  12       67.74       42.94      6.98 o 
   4   0  12      328.70      287.95     19.12 o 
   5   0  12       27.67       20.67      5.84 o 
   6   0  12        0.21        0.90      3.49 o 
   7   0  12       47.41       50.40      8.88 o 
 -12   1  12        0.28        4.75      3.01 o 
 -11   1  12        1.71        0.48      2.60 o 
 -10   1  12       76.32       69.96      8.06 o 
  -9   1  12       60.80       68.31      7.51 o 
  -8   1  12       16.24       16.56      4.32 o 
  -7   1  12        9.06       10.09      3.65 o 
  -6   1  12        0.62        0.83      2.60 o 
  -5   1  12       78.69       72.13      3.69 o 
  -4   1  12       17.17       19.30      2.22 o 
  -3   1  12       61.69       58.13      3.35 o 
  -2   1  12      366.56      361.84     10.73 o 
  -1   1  12        1.07        0.81      1.50 o 
   0   1  12     1115.28     1050.33     26.64 o 
   1   1  12       79.07       74.11      5.53 o 
   2   1  12      127.27      109.41      8.07 o 
   3   1  12      139.66      143.44      8.46 o 
   4   1  12       57.91       50.48      5.44 o 
   5   1  12       31.23       31.95      4.81 o 
   6   1  12       54.23       52.23      5.97 o 
   7   1  12       36.51       31.15      5.07 o 
 -12   2  12        4.50        2.64      3.66 o 
 -11   2  12      105.69      106.89      9.72 o 
 -10   2  12        1.71        1.50      3.25 o 
  -9   2  12        8.31        8.33      4.02 o 
  -8   2  12       69.16       73.22      8.32 o 
  -7   2  12        8.23        6.19      3.35 o 
  -6   2  12        4.84        5.35      2.02 o 
  -5   2  12      146.50      132.67      8.04 o 
  -4   2  12       86.19       82.70      4.01 o 
  -3   2  12        6.54        4.26      1.65 o 
  -2   2  12     1440.98     1385.29     34.04 o 
  -1   2  12       25.45       34.69      2.91 o 
   0   2  12       46.12       39.27      4.49 o 
   1   2  12        8.88        7.60      2.30 o 
   2   2  12       72.79       73.69      4.79 o 
   3   2  12      415.65      341.48     15.01 o 
   4   2  12       28.94       24.15      4.16 o 
   5   2  12       49.35       56.15      7.54 o 
   6   2  12       10.66       11.32      3.64 o 
   7   2  12       24.64       29.37      6.61 o 
 -12   3  12      195.07      180.26     12.89 o 
 -11   3  12       20.21       32.56      7.41 o 
 -10   3  12       55.55       59.32      7.39 o 
  -9   3  12       54.85       62.82      7.35 o 
  -8   3  12      107.79      105.04      8.39 o 
  -7   3  12       54.82       52.50      6.65 o 
  -6   3  12      253.17      249.84     13.50 o 
  -5   3  12        1.79        6.29      3.02 o 
  -4   3  12       47.99       48.61      3.29 o 
  -3   3  12      266.19      269.79     10.82 o 
  -2   3  12      384.28      395.67     14.81 o 
  -1   3  12      100.57      103.20      5.50 o 
   0   3  12      626.17      626.23     19.67 o 
   1   3  12     1255.20     1322.50     63.14 o 
   2   3  12      229.87      232.83     16.19 o 
   3   3  12      617.46      400.38    177.63 o 
   4   3  12       40.39       44.93      5.28 o 
   5   3  12       34.35       36.66      5.06 o 
   6   3  12       53.49       62.50      6.38 o 
 -11   4  12       10.41        6.30      6.62 o 
 -10   4  12       24.25       20.93      5.26 o 
  -9   4  12        0.46        3.84      3.08 o 
  -8   4  12        1.34        2.86      3.13 o 
  -7   4  12       20.38       22.38      4.83 o 
  -6   4  12       26.71       28.62      4.67 o 
  -5   4  12        0.84       -1.08      2.29 o 
  -4   4  12        6.74       10.32      2.43 o 
  -3   4  12      449.14      424.55     11.43 o 
  -2   4  12       48.77       48.37      3.40 o 
  -1   4  12       71.67       78.07      4.94 o 
   0   4  12      145.05      140.18     11.78 o 
   1   4  12      265.53      282.86     15.06 o 
   2   4  12        9.96       12.65      2.42 o 
   3   4  12        6.88        4.64      2.62 o 
   4   4  12        7.56        5.06      2.51 o 
   5   4  12       43.80       55.12      6.04 o 
   6   4  12        4.47        3.86      2.80 o 
 -10   5  12        1.03        5.18      3.31 o 
  -9   5  12        8.63       10.31      3.61 o 
  -8   5  12        3.31        4.04      2.89 o 
  -7   5  12       20.14       25.79      7.20 o 
  -6   5  12       72.78       79.46     10.87 o 
  -5   5  12       40.71       30.83      7.20 o 
  -4   5  12       15.18       19.76      5.92 o 
  -3   5  12      157.51      161.45      9.98 o 
  -2   5  12        0.02       -2.07      2.12 o 
  -1   5  12      209.91      151.42    106.60 o 
   0   5  12       21.48       17.71      7.40 o 
   1   5  12       52.76       50.01      5.46 o 
   2   5  12       14.40       11.35      3.01 o 
   3   5  12       50.16       44.08      4.38 o 
   4   5  12      136.75      145.32     12.70 o 
   5   5  12        0.87        2.43      2.25 o 
  -9   6  12       23.55       16.19      4.46 o 
  -8   6  12        8.79       12.15      4.12 o 
  -7   6  12       64.09       63.98     13.00 o 
  -6   6  12        0.76        1.09      2.29 o 
  -5   6  12       14.36       11.71      3.66 o 
  -4   6  12       24.66       31.10      3.97 o 
  -3   6  12       72.63       68.81      5.19 o 
  -2   6  12       11.37        6.68      3.18 o 
  -1   6  12       51.59       44.06     28.00 o 
   0   6  12       46.75       30.66     23.81 o 
   1   6  12      168.11      138.76     80.77 o 
   2   6  12       84.66       83.70     37.60 o 
   3   6  12      100.00       97.42     33.28 o 
   4   6  12      212.27      236.67     52.96 o 
  -7   7  12        7.93        6.15      3.45 o 
  -6   7  12        4.45        6.10      3.35 o 
  -5   7  12        3.77        4.65      3.16 o 
  -4   7  12        3.00        4.64      2.36 o 
  -3   7  12        8.21        8.39      3.58 o 
  -2   7  12       13.80       10.28      4.83 o 
  -1   7  12        0.13       -0.02      2.55 o 
   0   7  12       48.31       41.96     24.11 o 
   1   7  12       41.99       40.52     20.72 o 
   2   7  12        0.65        1.35      3.71 o 
  -3   8  12        0.66        0.13      2.70 o 
 -12   1  13        0.01        1.28      3.99 o 
 -11   1  13      138.12      142.52     10.95 o 
 -10   1  13        4.19        8.63      5.09 o 
  -9   1  13       41.08       52.19      6.90 o 
  -8   1  13       71.97       76.62      7.71 o 
  -7   1  13       25.35       22.64      7.48 o 
  -6   1  13       13.24       16.73      4.79 o 
  -5   1  13      164.98      147.11      7.90 o 
  -4   1  13       46.85       39.83      3.89 o 
  -3   1  13        0.02       -1.08      1.45 o 
  -2   1  13      668.51      645.41     17.55 o 
  -1   1  13       45.80       49.34      3.63 o 
   0   1  13      276.80      289.48     10.85 o 
   1   1  13        7.90        9.05      2.41 o 
   2   1  13      186.24      190.48     10.12 o 
   3   1  13       96.10       90.07      6.81 o 
   4   1  13      166.46      163.42      9.70 o 
   5   1  13       80.04       76.65     13.54 o 
   6   1  13        1.13       -1.57      2.88 o 
 -12   2  13       12.19       14.71      5.39 o 
 -11   2  13        0.73        0.38      3.56 o 
 -10   2  13       52.70       53.41      7.36 o 
  -9   2  13       58.55       60.25     11.72 o 
  -8   2  13        2.14        7.17      3.92 o 
  -7   2  13       91.28       93.84      7.77 o 
  -6   2  13       23.15       28.75      6.35 o 
  -5   2  13       56.72       42.25      6.62 o 
  -4   2  13       49.49       56.63      3.62 o 
  -3   2  13       92.99       83.90      4.27 o 
  -2   2  13      703.14      695.12     19.92 o 
  -1   2  13     1423.75     1413.31     39.73 o 
   0   2  13      147.39      149.63      7.10 o 
   1   2  13       53.67       59.21      5.33 o 
   2   2  13       36.18       43.26      5.59 o 
   3   2  13       38.81       41.44      5.12 o 
   4   2  13        2.29        2.32      2.67 o 
   5   2  13       23.65       29.87      5.14 o 
   6   2  13       18.71       27.33     10.87 o 
 -11   3  13        0.08       -1.18      3.47 o 
 -10   3  13        8.18        6.16      4.04 o 
  -9   3  13        1.32        0.77      3.09 o 
  -8   3  13        3.87        3.71      3.35 o 
  -7   3  13        6.59        3.66      2.97 o 
  -6   3  13        7.15        6.92      4.49 o 
  -5   3  13        1.27        1.84      1.85 o 
  -4   3  13      248.01      245.86      8.27 o 
  -3   3  13        4.58        5.29      1.78 o 
  -2   3  13       30.69       31.41      3.03 o 
  -1   3  13       97.56      104.58      5.84 o 
   0   3  13       78.59       72.23      6.59 o 
   1   3  13      502.38      516.46     17.68 o 
   2   3  13       45.33       54.78      7.57 o 
   3   3  13       13.98       13.92      3.62 o 
   4   3  13        2.04        5.69      2.86 o 
   5   3  13       80.10       68.52      6.70 o 
 -11   4  13        0.09       -0.99      3.65 o 
 -10   4  13       48.45       55.25      7.69 o 
  -9   4  13        3.39        2.15      3.56 o 
  -8   4  13       40.20       39.74      7.45 o 
  -7   4  13       55.60       61.34      6.86 o 
  -6   4  13       85.65       86.09     16.67 o 
  -5   4  13        1.59        1.08      3.25 o 
  -4   4  13       66.32       56.87      3.87 o 
  -3   4  13       37.05       41.54      3.10 o 
  -2   4  13       71.75       69.77      9.44 o 
  -1   4  13      105.65      104.92      5.87 o 
   0   4  13       36.22       42.18      5.36 o 
   1   4  13       15.84       15.16      5.66 o 
   2   4  13       31.13       27.00      7.09 o 
   3   4  13       66.59       66.44     17.12 o 
   4   4  13       23.90       18.80      4.04 o 
   5   4  13       63.84       64.12      9.33 o 
 -10   5  13        2.13        5.14      3.27 o 
  -9   5  13       14.89       11.05      3.76 o 
  -8   5  13       71.75       67.93     10.77 o 
  -7   5  13       12.84       15.27      6.07 o 
  -6   5  13       91.31       92.90      8.89 o 
  -5   5  13      111.95      121.65     17.35 o 
  -4   5  13       36.78       32.79      3.60 o 
  -3   5  13       29.18       35.63      4.99 o 
  -2   5  13      183.95      196.09     11.47 o 
  -1   5  13       26.67       32.49      3.85 o 
   0   5  13       57.48       51.21     11.32 o 
   1   5  13       52.77       57.44      6.79 o 
   2   5  13        3.42        1.22      2.01 o 
   3   5  13        4.91        3.77      2.32 o 
   4   5  13       38.04       34.20      4.52 o 
  -8   6  13        3.38        3.94      3.04 o 
  -7   6  13        1.62        1.53      2.67 o 
  -6   6  13        8.51       11.62      3.79 o 
  -5   6  13       35.74       31.81      5.07 o 
  -4   6  13       75.68       92.54      6.11 o 
  -3   6  13        9.35       18.83      4.33 o 
  -2   6  13      142.47      137.62      9.64 o 
  -1   6  13        7.95        2.64      6.14 o 
   0   6  13       13.12        7.94      5.37 o 
   1   6  13        0.39       -1.13      3.17 o 
   2   6  13      116.31      108.08     62.10 o 
  -6   7  13        2.59        2.75      2.98 o 
  -5   7  13        1.32        1.58      3.03 o 
  -4   7  13        0.00       -0.08      2.72 o 
  -3   7  13       17.07       18.55      4.48 o 
  -2   7  13       16.87       12.10     10.38 o 
  -1   7  13       45.45       37.40     24.20 o 
   0   7  13        3.66       -2.25      3.05 o 
 -11   0  14       24.85       27.12      9.13 o 
 -10   0  14       27.41       25.71      8.73 o 
  -9   0  14       21.60       16.05      6.67 o 
  -8   0  14      102.71       89.98     11.22 o 
  -7   0  14        0.88        2.08      4.56 o 
  -6   0  14      413.47      390.95     27.03 o 
  -5   0  14      107.72      110.01      7.06 o 
  -4   0  14       10.89       11.95      3.23 o 
  -3   0  14       12.57        9.78      3.59 o 
  -2   0  14      676.81      632.40     30.26 o 
  -1   0  14      319.21      330.26     15.18 o 
   0   0  14      511.33      520.03     28.95 o 
   1   0  14       16.64       18.74      5.47 o 
   2   0  14       11.06        9.81      4.56 o 
   3   0  14      330.44      327.35     21.56 o 
   4   0  14       77.03       79.00     10.31 o 
   5   0  14        3.49        0.00      3.64 o 
 -11   1  14       22.75       26.21      6.34 o 
 -10   1  14        4.61        1.26      3.67 o 
  -9   1  14       11.68       10.85      4.30 o 
  -8   1  14       33.76       35.56      5.89 o 
  -7   1  14        0.07       -0.34      2.92 o 
  -6   1  14      182.88      167.90     10.71 o 
  -5   1  14        0.89        1.71      1.59 o 
  -4   1  14      320.76      304.52     10.83 o 
  -3   1  14      220.13      225.24      8.02 o 
  -2   1  14      563.76      582.03     16.35 o 
  -1   1  14      479.74      465.28     13.71 o 
   0   1  14       65.78       67.25      4.84 o 
   1   1  14      168.96      156.81     12.57 o 
   2   1  14       38.85       42.36      5.19 o 
   3   1  14       18.60       12.82      3.51 o 
   4   1  14        6.22        3.77      2.82 o 
   5   1  14        4.53        6.48      3.22 o 
 -11   2  14        5.48        9.88      4.60 o 
 -10   2  14        9.86        7.92      7.64 o 
  -9   2  14       50.93       41.96      6.43 o 
  -8   2  14        2.98        2.51      3.32 o 
  -7   2  14       62.36       46.34      6.18 o 
  -6   2  14       27.58       28.61      5.07 o 
  -5   2  14       18.43       18.04      5.36 o 
  -4   2  14      172.64      145.28      5.96 o 
  -3   2  14       15.11       12.67      2.31 o 
  -2   2  14      241.21      230.61      8.89 o 
  -1   2  14      924.87      927.39     27.68 o 
   0   2  14      115.51      116.58      6.29 o 
   1   2  14       22.36       29.13      3.70 o 
   2   2  14        2.38        2.28      2.44 o 
   3   2  14       48.61       59.60      8.52 o 
   4   2  14        1.11       -1.58      2.46 o 
   5   2  14       18.04       18.69      4.52 o 
 -11   3  14       65.45       75.77      9.03 o 
 -10   3  14       48.47       47.47      7.08 o 
  -9   3  14        0.50        2.70      3.56 o 
  -8   3  14        1.75        0.28      2.86 o 
  -7   3  14      133.78      128.26      9.47 o 
  -6   3  14       13.89       13.25      4.02 o 
  -5   3  14      567.11      527.72     34.90 o 
  -4   3  14      786.05      768.16     22.02 o 
  -3   3  14        5.58       10.59      2.23 o 
  -2   3  14        8.51        5.20      2.14 o 
  -1   3  14       77.52       81.91      5.21 o 
   0   3  14       41.55       49.71      4.44 o 
   1   3  14        0.54       -1.27      1.67 o 
   2   3  14       27.25       32.30      3.95 o 
   3   3  14       40.53       45.25      5.55 o 
   4   3  14       32.03       33.53      5.12 o 
 -10   4  14        6.95       10.15      4.55 o 
  -9   4  14        0.83       -0.47      3.25 o 
  -8   4  14        0.02        1.88      2.68 o 
  -7   4  14       22.41       16.14      5.44 o 
  -6   4  14        0.15       -1.55      3.13 o 
  -5   4  14       42.67       35.47      5.47 o 
  -4   4  14       43.72       44.23      5.34 o 
  -3   4  14      460.41      430.28     27.08 o 
  -2   4  14      149.26      141.14      7.07 o 
  -1   4  14       54.25       60.25      4.93 o 
   0   4  14       66.65       71.47      9.92 o 
   1   4  14      262.45      270.88     11.19 o 
   2   4  14        0.38       -1.29      1.69 o 
   3   4  14        0.75        1.29      2.39 o 
   4   4  14       19.90       14.98      3.89 o 
  -9   5  14       11.53        8.88      5.99 o 
  -8   5  14        3.77        4.09      4.56 o 
  -7   5  14       22.07       24.32      5.42 o 
  -6   5  14        8.19        3.60      4.73 o 
  -5   5  14      186.08      170.40     11.32 o 
  -4   5  14        1.27       -1.37      1.76 o 
  -3   5  14       20.23       27.41      4.46 o 
  -2   5  14       47.22       42.43      5.30 o 
  -1   5  14       30.27       31.46      3.97 o 
   0   5  14        4.66        2.71      2.11 o 
   1   5  14      105.33      116.95     11.37 o 
   2   5  14      167.87      208.54     16.53 o 
   3   5  14        3.24        4.66      2.37 o 
  -7   6  14        1.57        6.08      3.33 o 
  -6   6  14       85.98       91.13      7.80 o 
  -5   6  14       98.39      104.94      6.67 o 
  -4   6  14      134.95      132.62      9.42 o 
  -3   6  14      109.18      121.84      9.09 o 
  -2   6  14        0.47        1.14      2.88 o 
  -1   6  14      111.13      104.88     13.18 o 
   0   6  14       42.84       29.87     25.33 o 
   1   6  14       59.75       50.34     35.71 o 
 -11   1  15        5.50        6.68      4.62 o 
 -10   1  15        7.06        4.52      4.94 o 
  -9   1  15       20.17       14.53      4.60 o 
  -8   1  15        0.25        0.30      3.35 o 
  -7   1  15       10.94       16.39      4.51 o 
  -6   1  15       73.33       82.93      7.44 o 
  -5   1  15       31.21       35.38      4.12 o 
  -4   1  15      403.95      395.85     12.19 o 
  -3   1  15      471.09      513.76     15.01 o 
  -2   1  15        1.37        2.16      1.89 o 
  -1   1  15       43.26       43.97      4.19 o 
   0   1  15      171.88      176.21      9.90 o 
   1   1  15       30.36       33.98      4.81 o 
   2   1  15        1.88        1.38      4.05 o 
   3   1  15       32.90       29.03      4.89 o 
   4   1  15        4.52        4.06      2.95 o 
 -10   2  15       15.46        7.86      4.24 o 
  -9   2  15       23.59       29.40      6.81 o 
  -8   2  15       27.19       30.95      5.67 o 
  -7   2  15       67.89       65.95     13.99 o 
  -6   2  15        2.57        1.28      4.43 o 
  -5   2  15      209.59      160.71      7.70 o 
  -4   2  15      144.74      142.01      6.13 o 
  -3   2  15        4.36        5.26      2.02 o 
  -2   2  15       35.85       40.04      4.03 o 
  -1   2  15        9.61        9.32      2.54 o 
   0   2  15       15.85       18.28      3.25 o 
   1   2  15       44.04       47.42      5.55 o 
   2   2  15       24.59       29.82      4.86 o 
   3   2  15       10.18       10.76      3.53 o 
   4   2  15      107.57       98.26      8.11 o 
 -10   3  15       48.24       52.37      7.87 o 
  -9   3  15        6.96       11.48      4.63 o 
  -8   3  15       27.67       25.17      5.18 o 
  -7   3  15       51.28       39.41      6.05 o 
  -6   3  15       15.13       11.68      5.73 o 
  -5   3  15        4.60        3.76      2.12 o 
  -4   3  15      200.92      192.75      8.59 o 
  -3   3  15        2.96        2.18      2.04 o 
  -2   3  15        3.73        3.80      2.17 o 
  -1   3  15       15.41       16.40      3.07 o 
   0   3  15        0.22       -0.36      1.93 o 
   1   3  15       62.20       64.70      5.33 o 
   2   3  15        0.16       -2.68      2.03 o 
   3   3  15        5.33        8.23      3.27 o 
  -9   4  15        1.68        1.44      3.52 o 
  -8   4  15        9.64        7.04      3.60 o 
  -7   4  15        3.73        6.43      3.58 o 
  -6   4  15        8.37        9.43      3.67 o 
  -5   4  15       57.36       65.37      7.84 o 
  -4   4  15      141.64      140.38      9.32 o 
  -3   4  15        2.68        5.56      2.21 o 
  -2   4  15      195.31      195.08      8.75 o 
  -1   4  15       33.43       40.10      4.29 o 
   0   4  15        0.29       -0.55      1.79 o 
   1   4  15       55.65       63.42      5.61 o 
   2   4  15       44.56       44.39      5.64 o 
  -8   5  15        5.71        5.62      3.97 o 
  -7   5  15        5.57        1.71      3.09 o 
  -6   5  15        8.72       12.27      4.45 o 
  -5   5  15       17.44       27.29      7.78 o 
  -4   5  15       73.44       79.25     11.39 o 
  -3   5  15       51.12       57.77      6.15 o 
  -2   5  15       24.37       24.09      4.56 o 
  -1   5  15       10.24       13.57      2.96 o 
   0   5  15       21.67       26.94      3.94 o 
   1   5  15        1.20        1.60      2.15 o 
  -5   6  15        2.58        3.91      3.08 o 
  -4   6  15       36.69       24.61      8.03 o 
  -3   6  15       11.19       18.53      5.61 o 
  -2   6  15        7.81       11.34      3.70 o 
  -1   6  15       21.97       27.41      5.11 o 
 -10   0  16       31.76       31.43      9.31 o 
  -9   0  16        9.34       12.09      6.90 o 
  -8   0  16      177.19      152.98     15.78 o 
  -7   0  16        0.37        2.53      5.19 o 
  -6   0  16       87.13       67.12     10.67 o 
  -5   0  16        2.44        3.24      4.59 o 
  -4   0  16        8.55        8.56      3.32 o 
  -3   0  16        0.02        2.58      2.60 o 
  -2   0  16       47.97       50.50      5.70 o 
  -1   0  16      422.45      460.54     27.00 o 
   0   0  16        6.94        8.18      4.59 o 
   1   0  16        8.77        4.49      4.49 o 
   2   0  16       48.17       55.52      9.01 o 
   3   0  16       91.35       96.88     11.09 o 
 -10   1  16        1.58        1.67      3.81 o 
  -9   1  16        0.01        3.67      3.84 o 
  -8   1  16       32.10       33.55     15.28 o 
  -7   1  16       21.05       18.79      5.04 o 
  -6   1  16       18.42       19.39      5.05 o 
  -5   1  16       17.84       12.90      3.00 o 
  -4   1  16      115.76      112.98      5.56 o 
  -3   1  16       92.63       96.29      5.11 o 
  -2   1  16        8.83       10.43      2.80 o 
  -1   1  16       24.85       26.96      3.70 o 
   0   1  16       23.02       21.51      4.22 o 
   1   1  16      176.60      175.30     10.38 o 
   2   1  16        8.51       15.66      3.98 o 
   3   1  16        0.86       -1.73      2.44 o 
 -10   2  16        0.15        0.25      3.66 o 
  -9   2  16       93.71       75.20     22.23 o 
  -8   2  16        9.50        6.55      3.96 o 
  -7   2  16      107.56      106.29     23.32 o 
  -6   2  16       77.20       66.37     13.69 o 
  -5   2  16        0.06        3.07      2.10 o 
  -4   2  16       83.04       77.85      4.64 o 
  -3   2  16        5.06        4.87      2.30 o 
  -2   2  16       51.21       45.09      4.37 o 
  -1   2  16       15.49       11.46      2.79 o 
   0   2  16       32.09       36.06      4.33 o 
   1   2  16        5.86        5.25      3.07 o 
   2   2  16      151.81      169.50     10.48 o 
  -9   3  16       65.73       51.97     17.29 o 
  -8   3  16       66.30       59.75     21.94 o 
  -7   3  16       34.82       31.01     12.96 o 
  -6   3  16        0.96        5.91      3.26 o 
  -5   3  16        0.03       -1.35      1.96 o 
  -4   3  16       25.28       28.68      3.25 o 
  -3   3  16        0.84        2.73      2.12 o 
  -2   3  16       69.91       67.92      5.23 o 
  -1   3  16        1.35       -0.27      1.91 o 
   0   3  16        9.99        7.09      4.07 o 
   1   3  16       70.82       83.61      7.30 o 
   2   3  16        8.58       10.85      4.75 o 
  -8   4  16        6.60        8.91      4.07 o 
  -7   4  16       94.22       88.43     10.43 o 
  -6   4  16       31.53       23.33      5.21 o 
  -5   4  16        1.03       -0.63      2.89 o 
  -4   4  16        1.68        1.92      2.60 o 
  -3   4  16      166.32      157.96     10.01 o 
  -2   4  16       39.93       37.61      4.19 o 
  -1   4  16        8.89        4.36      2.44 o 
   0   4  16       19.51       19.88      3.62 o 
   1   4  16        7.18       12.11      3.14 o 
  -6   5  16       56.77       65.33     13.83 o 
  -5   5  16      115.46       81.44     12.02 o 
  -4   5  16       31.50       36.78      8.63 o 
  -3   5  16       32.13       35.66      5.15 o 
  -2   5  16       59.93       63.69      5.39 o 
  -1   5  16        2.88        0.92      2.14 o 
  -9   1  17        8.70       10.43      5.40 o 
  -8   1  17       25.58       36.15      6.74 o 
  -7   1  17      152.62      126.25     10.14 o 
  -6   1  17        0.57       -0.27      3.12 o 
  -5   1  17       20.10       28.06      5.58 o 
  -4   1  17       91.69       94.31      5.30 o 
  -3   1  17        9.04        7.84      2.68 o 
  -2   1  17       28.35       30.84      4.02 o 
  -1   1  17        3.54        0.59      3.89 o 
   0   1  17        2.18       -1.07      2.63 o 
   1   1  17       21.47       24.52      4.73 o 
  -9   2  17        2.36       -0.08      3.23 o 
  -8   2  17        0.34        7.94      3.99 o 
  -7   2  17        8.50       10.46      4.59 o 
  -6   2  17      106.55      100.25      8.74 o 
  -5   2  17       15.52       10.57      4.82 o 
  -4   2  17       57.35       54.36      7.15 o 
  -3   2  17       24.39       21.74      3.71 o 
  -2   2  17        7.30       10.13      3.24 o 
  -1   2  17       60.34       73.33      5.58 o 
   0   2  17       66.20       57.69      8.68 o 
   1   2  17        3.23        3.58      3.26 o 
  -8   3  17        2.44        3.96      3.69 o 
  -7   3  17        0.45        4.81      3.75 o 
  -6   3  17        4.22        3.41      3.52 o 
  -5   3  17        0.01        1.96      2.16 o 
  -4   3  17        1.68        6.11      2.95 o 
  -3   3  17        0.28       -2.25      1.78 o 
  -2   3  17        0.44       -1.33      2.31 o 
  -1   3  17        0.14        2.34      3.77 o 
   0   3  17        5.66       13.01      3.78 o 
  -6   4  17       15.40       14.19      4.60 o 
  -5   4  17        8.68        9.81      5.82 o 
  -4   4  17       16.16       30.46      4.97 o 
  -3   4  17       73.13       66.55      5.43 o 
  -2   4  17       36.89       44.49      4.73 o 
  -1   4  17        9.29       14.68      3.39 o 
  -8   0  18        0.62        5.92      6.72 o 
  -7   0  18      112.91      102.12     13.20 o 
  -6   0  18       30.21       46.18     10.23 o 
  -5   0  18       14.74       15.75      6.90 o 
  -4   0  18       13.91       17.54      9.66 o 
  -3   0  18       16.05       16.84      4.23 o 
  -2   0  18       29.73       31.93      7.02 o 
  -1   0  18       95.19      112.90     11.95 o 
   0   0  18       29.18       19.87      6.50 o 
  -7   1  18        5.68        9.88      4.59 o 
  -6   1  18        0.26        0.99      3.47 o 
  -5   1  18       38.25       40.24      6.68 o 
  -4   1  18      200.09      208.64     10.52 o 
  -3   1  18       75.64       88.61      6.01 o 
  -2   1  18        4.12        3.06      4.73 o 
  -1   1  18        0.03        1.32      2.96 o 
  -7   2  18       32.57       27.91      6.10 o 
  -6   2  18        3.69        2.72      3.89 o 
  -5   2  18       60.71       68.05     10.90 o 
  -4   2  18        2.33        1.80      2.79 o 
  -3   2  18       10.59       12.89      3.15 o 
  -2   2  18       28.80       33.43      4.33 o 
  -1   2  18       31.18       26.60      4.87 o 
  -5   3  18        0.22       -1.51      2.29 o 
  -4   3  18        4.17        4.89      3.10 o 
  -3   3  18        5.69        5.17      2.42 o 
                                                 
